# Supplementary material for: Quantitative Proteomics of Cerebrospinal Fluid in Paediatric Pneumococcal Meningitis
Source: Sci Rep. 2017 Aug 1;7:7042. doi: 10.1038/s41598-017-07127-6 (PMC5539295; doi:10.1038/s41598-017-07127-6)
Supplement: Supplementary file 2 — Supplementary Table 2 [file 41598_2017_7127_MOESM2_ESM.xls]

## Sheet: Sheet2
Supplementary Table 2: Progenesis QI analysis of the first cohort. The table shows the proteins that were up- or down-regulated in the analysis. The values in the table for the samples show the total non-normalized abundance calculated for a particular protein in a particular sample.
Uniprot KB protein accession number	Anova (p)	q Value	Number of peptides identified	Unique peptides identified	Confidence score	Max fold change	Highest mean in condition	Protein Uniprot KB description	C133	C134	C135	C145	5	7	10	55	60	79	319	340
P05090	0.0475869	0.00706009	5	5	241.27	2.41626	SPP	Apolipoprotein D OS=Homo sapiens GN=APOD PE=1 SV=1	675344	406396	1.34497e+06	399423	1.96374e+06	701032	668838	861077	1.57474e+06	1.60444e+06	3.96054e+06	2.32296e+06
P08571	0.0264303	0.00447773	7	7	243.31	2.49774	SPP	Monocyte differentiation antigen CD14 OS=Homo sapiens GN=CD14 PE=1 SV=2	266083	277790	161947	130030	372449	335322	346466	198479	373823	532149	1.1296e+06	887187
P19022	0.0208106	0.00379744	3	3	126.35	2.50429	Control	Cadherin-2 OS=Homo sapiens GN=CDH2 PE=1 SV=4	424214	205036	245052	184842	32602.6	57923.6	47773.3	28514.2	69435.4	145475	386721	77419.3
P13591	0.0171806	0.00331556	3	3	97.68	2.5104	SPP	Neural cell adhesion molecule 1 OS=Homo sapiens GN=NCAM1 PE=1 SV=3	657402	500281	355598	228467	677923	804191	892251	1.88409e+06	555491	956257	2.32297e+06	651787
Q92823	0.0244096	0.00426827	7	7	322.88	2.56776	Control	Neuronal cell adhesion molecule OS=Homo sapiens GN=NRCAM PE=1 SV=3	1.47738e+06	945454	669046	511281	142492	161111	119469	63826.5	103808	515071	1.60412e+06	96572.2
Q13822	0.0253021	0.00434394	4	4	152.81	2.57445	Control	Ectonucleotide pyrophosphatase/phosphodiesterase family member 2 OS=Homo sapiens GN=ENPP2 PE=1 SV=3	151926	156218	125845	75614.6	12563.6	16614	102141	13519.5	45920	68310.9	93768.8	43055.2
Q8WXD2	0.0202345	0.00373634	4	4	164.81	2.63385	Control	Secretogranin-3 OS=Homo sapiens GN=SCG3 PE=1 SV=3	575352	309513	200340	143465	83396.8	40982	105650	69821.1	94582.7	277798	169728	91025.1
Q9P121	0.0437279	0.00655926	2	2	158.36	2.64536	Control	Neurotrimin OS=Homo sapiens GN=NTM PE=1 SV=1	75869.1	39662.6	24219.8	35339.7	13058.1	1936.23	3071.09	9006.91	14733.5	45812.3	40667.4	4090.5
P0C0L4	0.0308807	0.00504843	62	3	3309.84	2.79268	SPP	Complement C4-A OS=Homo sapiens GN=C4A PE=1 SV=2	261706	74822.5	68531.6	46320	130269	124994	369504	200913	233293	267206	965082	229864
O00533	0.0138714	0.00281447	15	14	665.81	2.85488	Control	Neural cell adhesion molecule L1-like protein OS=Homo sapiens GN=CHL1 PE=1 SV=4	4.48958e+06	2.44727e+06	2.13537e+06	1.5532e+06	527105	291122	689580	401209	909220	1.47985e+06	2.79232e+06	353297
P00736	0.0258544	0.00440927	5	5	150.05	2.86574	SPP	Complement C1r subcomponent OS=Homo sapiens GN=C1R PE=1 SV=2	91311.2	15791.1	25093.6	18359.2	76679.3	41920.9	57453.9	48821.6	108860	101457	329071	98639.5
P02452	0.0262157	0.00445609	2	2	94.71	2.95244	Control	Collagen alpha-1(I) chain OS=Homo sapiens GN=COL1A1 PE=1 SV=5	655638	459959	676687	192571	65785.7	42023	103872	34889.4	147474	196168	488943	265399
O15240	0.00766169	0.00188928	6	6	368.69	3.09468	Control	Neurosecretory protein VGF OS=Homo sapiens GN=VGF PE=1 SV=2	1.74331e+06	1.1549e+06	1.74139e+06	779791	250953	121360	194193	199130	417935	464299	1.62831e+06	226214
P10645	0.0157408	0.00309589	5	5	321.34	3.13418	Control	Chromogranin-A OS=Homo sapiens GN=CHGA PE=1 SV=7	1.79619e+06	685757	706297	427915	125027	126535	177688	147492	181073	580128	877010	92609.5
O94985	0.00435583	0.00125617	6	5	278.63	3.34491	Control	Calsyntenin-1 OS=Homo sapiens GN=CLSTN1 PE=1 SV=1	476458	654109	472365	527214	60643.8	46896.5	165056	127243	126930	164208	530532	52155.3
P41271	0.0131169	0.00268261	2	2	46.77	3.46793	Control	Neuroblastoma suppressor of tumorigenicity 1 OS=Homo sapiens GN=NBL1 PE=1 SV=2	86289.6	44711.9	100220	27879.4	18302.4	6760.74	8026.94	4161.53	10221.2	33262.4	51688.3	17003.1
P05408	0.00579086	0.00155635	3	3	118.24	3.53085	Control	Neuroendocrine protein 7B2 OS=Homo sapiens GN=SCG5 PE=1 SV=2	368332	349249	289495	272179	45796.5	23513.3	38199.5	23666.9	50424	231951	268355	42709.5
Q92520	0.0126038	0.00259875	3	3	161.81	3.55635	Control	Protein FAM3C OS=Homo sapiens GN=FAM3C PE=1 SV=1	248019	138637	161677	66145.1	33295	6621.72	21106.9	20119.5	35003.4	79094.1	112635	37691.8
P13521	0.030663	0.00502885	4	4	315.07	3.58397	Control	Secretogranin-2 OS=Homo sapiens GN=SCG2 PE=1 SV=2	1.10759e+06	848918	874454	131743	69506.3	45783	81302.6	55379.5	83280.2	617135	618477	82449.1
P32004	0.020542	0.00377953	3	3	111.75	3.6855	Control	Neural cell adhesion molecule L1 OS=Homo sapiens GN=L1CAM PE=1 SV=2	113304	46239.6	41819.1	31045	9022.97	13544.7	4580.01	1481.44	4204.71	42355.2	48007.7	2923.62
P36222	0.0119309	0.00251004	10	9	462.6	3.73326	SPP	Chitinase-3-like protein 1 OS=Homo sapiens GN=CHI3L1 PE=1 SV=2	529738	286758	269747	274580	1.02274e+06	428166	1.40655e+06	368124	1.41413e+06	823510	3.06707e+06	1.63031e+06
P05156	0.0244405	0.00426827	5	4	378.09	3.74278	SPP	Complement factor I OS=Homo sapiens GN=CFI PE=1 SV=2	76969.2	63669.5	58577.4	38509.3	109588	97439.1	111116	210375	156912	84547	845204	164323
P55290	0.023683	0.00420666	3	3	141.1	3.77606	Control	Cadherin-13 OS=Homo sapiens GN=CDH13 PE=1 SV=1	198390	55060	165043	43563.2	50095.8	7365.8	6767.56	11947.2	8544.02	69579.8	61304.8	29124.6
P01024	0.0298604	0.00494462	102	100	5853.35	3.78365	SPP	Complement C3 OS=Homo sapiens GN=C3 PE=1 SV=2	2.35693e+07	1.4781e+07	1.66782e+07	1.0022e+07	3.17819e+07	1.86399e+07	5.002e+07	3.62186e+07	6.7784e+07	2.32859e+07	2.26228e+08	3.82981e+07
P06681	0.0229719	0.00413762	4	4	145.77	3.79873	SPP	Complement C2 OS=Homo sapiens GN=C2 PE=1 SV=2	66983.9	40088.5	19124.5	15884.6	59343.8	54610.7	149316	62845.2	121626	64449.6	492620	74648.3
P62937;A0A075B759;Q9Y536	0.0394779	0.00604935	8	8	319.04	3.88882	SPP	Peptidyl-prolyl cis-trans isomerase A OS=Homo sapiens GN=PPIA PE=1 SV=2	366990	365064	141863	121115	2.09443e+06	291854	453666	229740	393632	783767	1.77936e+06	1.71255e+06
P02649	0.000555992	0.000365908	9	9	497.16	3.92743	Control	Apolipoprotein E OS=Homo sapiens GN=APOE PE=1 SV=1	6.84801e+06	4.51483e+06	4.09128e+06	4.30208e+06	787253	491578	751122	986177	1.0204e+06	1.26811e+06	3.53433e+06	1.22164e+06
P02765	0.0434449	0.00655926	8	8	501.44	4.23131	SPP	Alpha-2-HS-glycoprotein OS=Homo sapiens GN=AHSG PE=1 SV=1	1.844e+06	1.67018e+06	875461	518617	2.132e+06	1.46249e+06	8.64413e+06	2.13246e+06	1.14735e+07	1.26044e+06	1.16646e+07	2.76713e+06
P02760	0.0110748	0.00238868	8	8	384.72	4.24276	SPP	Protein AMBP OS=Homo sapiens GN=AMBP PE=1 SV=1	81455.7	128910	388663	27379.9	275795	224828	675919	445143	761535	460488	2.12572e+06	345990
P14618;P30613	0.0480479	0.00710794	8	8	437.25	4.31447	SPP	Pyruvate kinase PKM OS=Homo sapiens GN=PKM PE=1 SV=4	247884	141317	182708	152489	384808	198537	826837	154606	397269	451527	1.76581e+06	2.07139e+06
P01871	0.0106045	0.00233632	27	8	1655.63	4.4252	SPP	Ig mu chain C region OS=Homo sapiens GN=IGHM PE=1 SV=3	873260	678371	3.10747e+06	161394	3.33204e+06	3.11024e+06	5.23635e+06	5.26277e+06	2.88208e+06	1.34721e+06	1.69899e+07	4.50271e+06
P05067	0.00210375	0.000749946	8	7	212	4.62145	Control	Amyloid beta A4 protein OS=Homo sapiens GN=APP PE=1 SV=3	619560	1.28258e+06	1.61376e+06	949698	221110	204864	80754.6	526721	52977.9	243589	290170	312367
Q9UHG2;Q9NPY3	0.00507896	0.00141695	3	3	220.97	4.77095	Control	ProSAAS OS=Homo sapiens GN=PCSK1N PE=1 SV=1	527284	440296	581012	211278	32539.5	10490.9	13406.6	10987.5	23875.2	537819	98205.5	10419.7
P25311	0.00207611	0.000745269	10	10	461.64	4.8709	SPP	Zinc-alpha-2-glycoprotein OS=Homo sapiens GN=AZGP1 PE=1 SV=2	463310	224605	436803	660444	2.09628e+06	854879	1.4975e+06	875933	1.71566e+06	1.61548e+06	5.867e+06	2.86798e+06
P10909	0.0021418	0.000753052	13	12	621.98	4.97808	Control	Clusterin OS=Homo sapiens GN=CLU PE=1 SV=1	7.30181e+06	8.45339e+06	1.41221e+07	6.09393e+06	532803	364900	1.62541e+06	1.09128e+06	3.10464e+06	1.30469e+06	4.3309e+06	2.09723e+06
P01034	0.000739238	0.00044125	8	8	506.11	5.00856	Control	Cystatin-C OS=Homo sapiens GN=CST3 PE=1 SV=1	1.82947e+07	1.52375e+07	1.45473e+07	7.54994e+06	1.61408e+06	996939	1.86971e+06	1.19875e+06	3.4794e+06	3.76959e+06	7.65125e+06	1.63403e+06
P19823	0.00189813	0.000700985	5	5	223.44	5.01559	SPP	Inter-alpha-trypsin inhibitor heavy chain H2 OS=Homo sapiens GN=ITIH2 PE=1 SV=2	35767.9	18445.1	106763	47311.8	207900	71631.8	313397	221894	269909	349592	523075	131971
P61158	0.00817564	0.00196113	4	4	164.67	5.16548	SPP	Actin-related protein 3 OS=Homo sapiens GN=ACTR3 PE=1 SV=3	29794.3	56568.3	84023.9	16507.9	246761	69988	118742	67549.4	139137	322282	478177	488161
P80748	0.0298334	0.00494462	3	3	165.73	5.208	SPP	Ig lambda chain V-III region LOI OS=Homo sapiens PE=1 SV=1	694015	376806	330149	216926	916511	978568	1.41435e+06	4.90772e+06	826306	338584	6.31333e+06	1.15662e+06
P02647	0.00846895	0.0020034	16	15	900.34	5.24685	SPP	Apolipoprotein A-I OS=Homo sapiens GN=APOA1 PE=1 SV=1	2.08026e+06	1.24922e+06	1.3728e+06	566981	2.90634e+06	2.31711e+06	5.60941e+06	4.01892e+06	1.54248e+07	2.97821e+06	1.86327e+07	3.40654e+06
B9A064;P0CG04	0.0333798	0.00530938	12	5	825.45	5.31699	SPP	Immunoglobulin lambda-like polypeptide 5 OS=Homo sapiens GN=IGLL5 PE=2 SV=2	445175	563554	1.8062e+06	349963	2.74645e+06	1.48154e+06	8.62004e+06	4.24324e+06	1.86191e+06	492241	1.26359e+07	1.57407e+06
P01008	0.00717467	0.00182326	12	11	501.05	5.41744	SPP	Antithrombin-III OS=Homo sapiens GN=SERPINC1 PE=1 SV=1	277472	228228	215035	219401	785507	380979	1.13592e+06	650034	1.29614e+06	397802	4.57356e+06	966312
P62258	0.00597747	0.00159814	5	3	332.12	5.518	SPP	14-3-3 protein epsilon OS=Homo sapiens GN=YWHAE PE=1 SV=1	23573.8	17592	55757.8	15542.9	149152	96181.5	75389.5	31751.8	77436.6	127956	427389	255923
P43652	0.0123391	0.0025644	6	6	232.95	5.51821	SPP	Afamin OS=Homo sapiens GN=AFM PE=1 SV=1	69443.9	44596.4	50733.7	27556.7	139200	91753.3	233165	95670.8	425878	74543.5	905087	157346
P05107	0.0337423	0.005346	4	4	145.3	5.65648	SPP	Integrin beta-2 OS=Homo sapiens GN=ITGB2 PE=1 SV=2	8758.99	3850.56	25395.1	5532.43	80461.9	37173.6	18038.1	6864.43	19177.8	125622	175168	30027.5
Q9Y490	0.000957084	0.000511773	2	2	143.11	5.6835	SPP	Talin-1 OS=Homo sapiens GN=TLN1 PE=1 SV=3	16879.3	10728.9	6235.04	13419.3	48545.3	24245.2	52470.1	27270.6	79992.8	89444.1	164291	50973.3
P20774	0.0279511	0.00468896	2	2	94.39	5.77864	SPP	Mimecan OS=Homo sapiens GN=OGN PE=1 SV=1	13431.7	11866.2	8020.92	7542.73	42913.1	14260.1	18900	9354.72	84166.3	36753.7	196458	69442.8
Q8DPS0	0.0332241	0.00530938	6	5	280.65	5.91473	SPP	Enolase OS=Streptococcus pneumoniae (strain ATCC BAA-255 / R6) GN=eno PE=1 SV=1	10465.1	3625.93	20875.4	4328.56	16137.9	24778.8	16430.4	12098.9	114338	45929.4	216822	18303.2
P08637;O75015	0.000105879	0.000155289	3	3	94.74	6.00844	SPP	Low affinity immunoglobulin gamma Fc region receptor III-A OS=Homo sapiens GN=FCGR3A PE=1 SV=2	52943.4	14890.5	14801.4	12218	133800	70182.2	161055	133249	100762	102284	287577	150932
P01617;P01614	0.0212849	0.00384726	3	2	231.12	6.01134	SPP	Ig kappa chain V-II region TEW OS=Homo sapiens PE=1 SV=1	82802.6	38386.5	770311	45881.1	401733	287193	1.08735e+06	427034	367529	6.86735e+06	1.42799e+06	403651
P12814;P35609;Q08043	0.00947812	0.00218079	15	9	720.04	6.2954	SPP	Alpha-actinin-1 OS=Homo sapiens GN=ACTN1 PE=1 SV=2	198491	34152.8	45874.6	35094.9	1.11898e+06	142156	159500	141653	189128	286809	1.22123e+06	689196
A0M8Q6	0.0231458	0.00415436	5	2	404.71	6.3585	SPP	Ig lambda-7 chain C region OS=Homo sapiens GN=IGLC7 PE=4 SV=2	18535	21447.9	4132.74	8933.21	128808	28402.2	176901	46097.7	16418.3	41264.1	221159	15571.6
P13645	0.0179603	0.00341466	4	4	167.21	6.48416	SPP	Keratin, type I cytoskeletal 10 OS=Homo sapiens GN=KRT10 PE=1 SV=6	29035.1	17453.7	8183.67	41836.1	85834.1	44192	440089	23416.3	219552	164482	232651	41338.5
P01023;P20742	0.0178992	0.00341466	73	72	4803.14	6.50343	SPP	Alpha-2-macroglobulin OS=Homo sapiens GN=A2M PE=1 SV=3	2.54029e+07	1.39303e+07	1.15432e+07	7.14159e+06	3.84475e+07	2.20491e+07	7.47622e+07	4.50715e+07	9.7148e+07	2.7403e+07	4.17571e+08	3.218e+07
P63104	0.00297524	0.000954554	9	6	477.6	6.63275	SPP	14-3-3 protein zeta/delta OS=Homo sapiens GN=YWHAZ PE=1 SV=1	50883.6	29266.1	154665	48926.5	577695	256256	196517	110339	199454	713326	605649	1.10474e+06
P27797	0.0189753	0.00355498	4	4	135.68	6.65061	SPP	Calreticulin OS=Homo sapiens GN=CALR PE=1 SV=1	38404.2	104197	17188.8	17040.3	595403	74083.1	91862.4	53954.4	68777.8	323388	755726	388863
P49913	0.00242721	0.00082688	4	4	160.65	6.80562	SPP	Cathelicidin antimicrobial peptide OS=Homo sapiens GN=CAMP PE=1 SV=1	13600.3	4144.16	7235.96	40664.9	95952.3	37194.3	120750	64621.9	187712	32707.4	287055	67521.1
P09960	0.00338248	0.00105232	7	7	384.14	6.81642	SPP	Leukotriene A-4 hydrolase OS=Homo sapiens GN=LTA4H PE=1 SV=2	36950.5	23792.1	10321.4	49703.8	373940	59626.8	59893.3	123891	90730.4	225451	221041	491835
Q03591;Q9BXR6	0.023285	0.00416479	3	2	134.72	6.88242	SPP	Complement factor H-related protein 1 OS=Homo sapiens GN=CFHR1 PE=1 SV=2	62384.2	30122.7	52201	2351.34	277307	53746.4	48163.6	122078	73316.9	198428	1.00791e+06	243303
P18206	0.0196118	0.0036476	5	5	217.71	6.95826	SPP	Vinculin OS=Homo sapiens GN=VCL PE=1 SV=4	12090	21908.3	6176.7	9471.92	166249	23150.4	18184.4	32671.7	14303.3	110383	190034	135936
P04075	0.0163838	0.00319785	9	7	481.16	7.06403	SPP	Fructose-bisphosphate aldolase A OS=Homo sapiens GN=ALDOA PE=1 SV=2	149894	123775	86660.5	51907	1.79512e+06	158591	253858	153182	291109	336625	1.36207e+06	1.47355e+06
Q86VB7	0.00287696	0.000928828	4	4	200.56	7.07647	SPP	Scavenger receptor cysteine-rich type 1 protein M130 OS=Homo sapiens GN=CD163 PE=1 SV=2	81153.3	53502	10918.4	29326.5	240285	270444	202206	70385.7	211054	129513	996627	354839
P00751	0.00151831	0.000608907	27	27	1418.16	7.10455	SPP	Complement factor B OS=Homo sapiens GN=CFB PE=1 SV=2	1.69931e+06	933087	1.67947e+06	1.6127e+06	6.55181e+06	3.01156e+06	5.98043e+06	4.64823e+06	7.29267e+06	1.12467e+07	3.70407e+07	8.4107e+06
P08519	0.0362234	0.00560554	2	2	88.08	7.11526	SPP	Apolipoprotein(a) OS=Homo sapiens GN=LPA PE=1 SV=1	86006	29269.5	43423.4	22968.6	117997	162253	61314	87338.7	109773	1.04702e+06	929324	70204.3
P05546	0.00901001	0.00210233	3	3	88.71	7.14653	SPP	Heparin cofactor 2 OS=Homo sapiens GN=SERPIND1 PE=1 SV=3	22513.9	16614.6	20347.3	12121.5	59899.4	26403.4	222703	72108.4	115762	24017.1	360943	141509
P08670;P07197;P14136	0.0140947	0.00284853	23	19	990.07	7.23194	SPP	Vimentin OS=Homo sapiens GN=VIM PE=1 SV=4	332207	274969	648698	159955	1.66585e+06	1.75694e+06	740355	353054	1.7015e+06	1.6802e+06	1.1273e+07	1.30746e+06
P08603;Q02985	0.00134127	0.000569023	33	32	1735.63	7.24532	SPP	Complement factor H OS=Homo sapiens GN=CFH PE=1 SV=4	1.3755e+06	890900	816795	650818	3.32621e+06	2.1598e+06	6.08103e+06	2.9422e+06	6.69273e+06	4.25589e+06	2.41084e+07	4.54195e+06
P02749	0.00917235	0.00213053	8	8	481.15	7.26538	SPP	Beta-2-glycoprotein 1 OS=Homo sapiens GN=APOH PE=1 SV=3	533439	377248	373832	160795	1.86592e+06	827937	2.2798e+06	1.10994e+06	2.5547e+06	413596	1.0172e+07	1.77758e+06
Q05707	0.00490973	0.00138767	5	5	183.23	7.30757	SPP	Collagen alpha-1(XIV) chain OS=Homo sapiens GN=COL14A1 PE=1 SV=3	14419.9	8063.97	9212.56	22591.4	50091	52944.8	45772.8	15542.1	171506	159782	240670	57115.9
P0DJI8;P0DJI9	0.013449	0.00273961	5	5	256.71	7.34626	SPP	Serum amyloid A-1 protein OS=Homo sapiens GN=SAA1 PE=1 SV=1	144829	100100	93668.9	183376	163816	275940	1.06329e+06	1.47935e+06	2.88463e+06	304900	1.19786e+06	299317
P01700;P01707;P04208	0.000712264	0.000433673	2	2	98.32	7.4122	SPP	Ig lambda chain V-I region HA OS=Homo sapiens PE=1 SV=1	153183	124187	156957	58474	421650	491822	912260	970637	443550	1.00261e+06	2.72408e+06	338853
P21333;Q14315	0.00971015	0.00219091	11	11	512.71	7.42096	SPP	Filamin-A OS=Homo sapiens GN=FLNA PE=1 SV=4	85183.9	12502.9	46196.5	19817	594735	113265	136991	37772.2	117244	270919	794406	364298
P35579;P35749	0.0155071	0.00306165	17	15	939.13	7.45691	SPP	Myosin-9 OS=Homo sapiens GN=MYH9 PE=1 SV=4	36305.7	35401.4	153596	141229	1.04504e+06	181060	195284	123589	185843	690764	2.27815e+06	766672
P06889;P01715	0.00614416	0.00162546	2	2	140.49	7.73434	SPP	Ig lambda chain V-IV region MOL OS=Homo sapiens PE=1 SV=1	210723	58970.3	150202	37946.4	477733	182119	2.39539e+06	720605	978949	355261	1.75606e+06	216084
P00747;Q02325	0.000210945	0.000230393	17	17	793.06	7.74284	SPP	Plasminogen OS=Homo sapiens GN=PLG PE=1 SV=2	325646	163815	299895	173998	1.07243e+06	622655	1.59921e+06	1.90781e+06	1.34003e+06	2.02227e+06	5.19774e+06	1.15605e+06
P07357	0.00973066	0.00219091	3	3	164.08	7.76376	SPP	Complement component C8 alpha chain OS=Homo sapiens GN=C8A PE=1 SV=2	67823.1	8971.1	26642.6	16624.5	204509	51275.7	86294.5	50296.2	108295	154934	1.00762e+06	201037
P02763	0.00977375	0.00219091	12	9	804.07	7.84418	SPP	Alpha-1-acid glycoprotein 1 OS=Homo sapiens GN=ORM1 PE=1 SV=1	3.83146e+06	6.1842e+06	3.26993e+06	3.5603e+06	3.30825e+07	8.38572e+06	3.12916e+07	1.88812e+07	2.87335e+07	3.89962e+06	1.17345e+08	2.26655e+07
P04114	0.00433405	0.00125617	46	44	2153.58	7.90605	SPP	Apolipoprotein B-100 OS=Homo sapiens GN=APOB PE=1 SV=2	352670	465161	261094	364223	1.70836e+06	1.27497e+06	894648	1.96031e+06	663347	2.17719e+06	1.20372e+07	2.10318e+06
P00338;P07864	0.0429832	0.00650875	4	3	229.5	8.00964	SPP	L-lactate dehydrogenase A chain OS=Homo sapiens GN=LDHA PE=1 SV=2	32775.8	35419.6	15597.8	7300.75	493482	29794.2	63802.2	15585.5	35372	168268	286986	365969
P04196	0.00556653	0.00150394	7	7	303.47	8.0508	SPP	Histidine-rich glycoprotein OS=Homo sapiens GN=HRG PE=1 SV=1	38282.7	41720.9	35200.2	10015.6	144108	104571	121335	130449	45199.5	200420	1.0227e+06	247452
P07900;Q12931;Q14568;Q58FG0;Q58FG1;Q9NQH7	0.00970609	0.00219091	13	9	606.91	8.14463	SPP	Heat shock protein HSP 90-alpha OS=Homo sapiens GN=HSP90AA1 PE=1 SV=5	138781	108373	93115.8	77657.2	1.18286e+06	602737	297629	81543.8	396039	568046	2.55918e+06	1.11969e+06
P23284	0.00769819	0.00188928	3	3	116.96	8.41112	SPP	Peptidyl-prolyl cis-trans isomerase B OS=Homo sapiens GN=PPIB PE=1 SV=2	13826.6	9263.52	17238.5	12451.5	143113	22571.8	31908.2	31227.8	54900.2	62607.6	428627	112925
P01714	0.00214131	0.000753052	2	2	231.33	8.48857	SPP	Ig lambda chain V-III region SH OS=Homo sapiens PE=1 SV=1	328040	271314	146555	124325	382037	878960	1.25392e+06	2.88563e+06	1.25984e+06	2.72664e+06	4.79738e+06	589677
P35527	0.000160504	0.00019161	6	6	372.87	8.60581	SPP	Keratin, type I cytoskeletal 9 OS=Homo sapiens GN=KRT9 PE=1 SV=3	43331.3	41276.9	65107.4	32651.3	173942	145374	1.00432e+06	227666	355674	430897	545026	255931
P14780	0.00627503	0.00163512	18	18	927.76	8.61373	SPP	Matrix metalloproteinase-9 OS=Homo sapiens GN=MMP9 PE=1 SV=3	181381	98304.3	71977	81100.8	955721	245810	250339	1.30618e+06	220654	357934	864941	3.25382e+06
P02774	0.00146875	0.000603167	32	31	1790.85	8.62132	SPP	Vitamin D-binding protein OS=Homo sapiens GN=GC PE=1 SV=1	2.25032e+06	2.91688e+06	3.24285e+06	1.93304e+06	1.81148e+07	6.82363e+06	1.83917e+07	8.52939e+06	1.93036e+07	9.26506e+06	8.68531e+07	1.10609e+07
O75874	0.03412	0.00535211	2	2	110.6	8.79763	SPP	Isocitrate dehydrogenase [NADP] cytoplasmic OS=Homo sapiens GN=IDH1 PE=1 SV=2	676.034	1672.1	569.694	394.408	9226.6	2346.12	3171.94	438.072	1498.41	8216.27	4029.82	29352.4
P13611	5.94039e-05	0.000123715	5	5	300.89	8.80162	SPP	Versican core protein OS=Homo sapiens GN=VCAN PE=1 SV=3	46962.2	35704	20403.7	30715.6	178059	161186	270654	124043	185621	334666	672865	427964
P23083	0.000159946	0.00019161	5	4	210.42	8.89943	SPP	Ig heavy chain V-I region V35 OS=Homo sapiens PE=1 SV=1	162382	93206.1	178714	57036.9	571223	748770	1.01675e+06	1.06149e+06	717678	914500	3.28236e+06	432511
Q01518	0.00869363	0.00204712	12	12	519.66	9.11347	SPP	Adenylyl cyclase-associated protein 1 OS=Homo sapiens GN=CAP1 PE=1 SV=5	132705	36685.9	66627.1	177749	2.76111e+06	434565	222439	242210	208347	393661	2.15662e+06	1.12275e+06
P02750	0.00130059	0.000561495	10	9	441.83	9.17789	SPP	Leucine-rich alpha-2-glycoprotein OS=Homo sapiens GN=LRG1 PE=1 SV=2	298106	350817	190736	182881	2.47328e+06	648238	2.28824e+06	888168	2.39247e+06	714010	7.80384e+06	1.56128e+06
Q9BQE3;P68366	0.00342485	0.00105275	2	2	133.28	9.19265	SPP	Tubulin alpha-1C chain OS=Homo sapiens GN=TUBA1C PE=1 SV=1	10730	1405.02	14938.2	2874.31	32169.2	13396.6	77878.5	13029.3	72373.8	113162	92789.4	135797
P50395;P31150	0.0082871	0.00197862	6	6	231.49	9.22466	SPP	Rab GDP dissociation inhibitor beta OS=Homo sapiens GN=GDI2 PE=1 SV=2	20154	16786.4	32173.9	57081.7	518426	102762	114647	28398.3	113693	366349	784118	299838
P22894	0.000280198	0.000275503	10	10	472.98	9.22916	SPP	Neutrophil collagenase OS=Homo sapiens GN=MMP8 PE=1 SV=1	142471	101754	101649	84665.2	1.52878e+06	786744	484205	361840	570171	393348	2.59357e+06	1.22836e+06
P04004	0.00148101	0.000603375	9	9	413.57	9.34605	SPP	Vitronectin OS=Homo sapiens GN=VTN PE=1 SV=1	587539	376152	491741	302390	2.32496e+06	1.22713e+06	2.99939e+06	2.37604e+06	4.64501e+06	1.4658e+06	1.61598e+07	1.65922e+06
P01880	0.00107962	0.00053839	2	2	94.93	9.43701	SPP	Ig delta chain C region OS=Homo sapiens GN=IGHD PE=1 SV=2	47144.3	15006.6	16501.9	14100.3	377009	106332	38472.1	289399	91419.4	150947	474167	222878
P04433	0.00378364	0.00114251	2	2	160.06	9.56853	SPP	Ig kappa chain V-III region VG (Fragment) OS=Homo sapiens PE=1 SV=1	173657	203421	200152	176335	1.06756e+06	291074	2.10659e+06	1.52531e+06	1.3439e+06	482605	6.76872e+06	835259
P04083	0.0066421	0.00169632	3	3	143.97	9.68737	SPP	Annexin A1 OS=Homo sapiens GN=ANXA1 PE=1 SV=2	6481.71	4121.23	10519.6	18512.3	93968.9	32926.2	25291.8	13432.4	40391.2	142079	335657	84168.5
Q8CWT3	0.0234562	0.00418084	4	3	158.55	9.73008	SPP	Chaperone protein DnaK OS=Streptococcus pneumoniae (strain ATCC BAA-255 / R6) GN=dnaK PE=3 SV=1	24433.8	22870.1	21580.8	22354.2	94962.2	57933.1	49744.7	26317.6	183518	226691	1.06801e+06	68343.6
Q9NUQ9;Q9H0Q0	0.0240823	0.00425658	2	2	85.5	9.74663	SPP	Protein FAM49B OS=Homo sapiens GN=FAM49B PE=1 SV=1	4456.59	28843.3	7731.64	2691.42	133995	23500.7	14826.3	10195.9	60360.1	30216.3	450954	128255
P10643	0.00114342	0.000541449	15	15	742.64	9.75292	SPP	Complement component C7 OS=Homo sapiens GN=C7 PE=1 SV=2	300890	162375	95550.4	71579.2	612466	435245	797637	597870	1.42876e+06	1.51792e+06	5.62691e+06	1.27957e+06
Q8N6C8	0.00900719	0.00210233	2	2	112.43	10.0491	SPP	Leukocyte immunoglobulin-like receptor subfamily A member 3 OS=Homo sapiens GN=LILRA3 PE=1 SV=3	17759.6	5532.97	3488.96	10556.2	22935.4	21022.8	335901	32082.7	51824.3	47097.6	216623	22937.9
P01877	0.000152595	0.000191053	12	2	674.57	10.3115	SPP	Ig alpha-2 chain C region OS=Homo sapiens GN=IGHA2 PE=1 SV=3	45303.7	13907.6	41091.9	15618.1	157429	165580	672316	240310	121871	185707	624024	223407
P07858	0.019143	0.00357336	5	5	342.42	10.3138	SPP	Cathepsin B OS=Homo sapiens GN=CTSB PE=1 SV=3	19850.9	18095.4	14049.1	16009.7	86269.2	31774.2	204433	11439.1	60331.3	427833	373360	207340
P19827	4.3203e-05	0.000123715	4	4	245.81	10.35	SPP	Inter-alpha-trypsin inhibitor heavy chain H1 OS=Homo sapiens GN=ITIH1 PE=1 SV=3	18578.2	14958.3	8118.38	15183.1	130182	63880.2	161719	104972	205114	93288.6	353055	64337.1
P04217	0.000501402	0.000365908	13	13	715.43	10.578	SPP	Alpha-1B-glycoprotein OS=Homo sapiens GN=A1BG PE=1 SV=4	986826	438556	393642	412453	3.29425e+06	1.51457e+06	6.51697e+06	2.44746e+06	5.46838e+06	5.11507e+06	1.98703e+07	2.98198e+06
P26038;P15311	0.000308329	0.000287773	14	14	606.25	10.6295	SPP	Moesin OS=Homo sapiens GN=MSN PE=1 SV=3	158667	73431.4	75701.6	54486.6	411669	431269	577943	307698	758403	867854	2.28656e+06	2.06045e+06
P00739	0.00095577	0.000511773	20	4	1088.6	10.7346	SPP	Haptoglobin-related protein OS=Homo sapiens GN=HPR PE=2 SV=2	49230.4	69761.4	73669.1	114060	535799	264149	457231	774271	576269	233418	3.34094e+06	402997
P12724	0.0362541	0.00560554	2	2	109.11	10.8994	SPP	Eosinophil cationic protein OS=Homo sapiens GN=RNASE3 PE=1 SV=2	26922.8	7744.27	41095.9	47551.4	576030	39108.5	72771.8	42330.9	76497.9	83548.6	1.33263e+06	465191
P00558;P07205	0.00142907	0.000591601	14	14	601.36	10.9223	SPP	Phosphoglycerate kinase 1 OS=Homo sapiens GN=PGK1 PE=1 SV=3	102359	127584	47849.8	106669	1.22229e+06	260716	771934	256101	301697	1.42553e+06	1.79439e+06	2.36574e+06
P27930	0.00120402	0.00054739	2	2	63.27	10.9441	SPP	Interleukin-1 receptor type 2 OS=Homo sapiens GN=IL1R2 PE=1 SV=1	11515.5	3331.38	1589.73	2701.27	24164.3	16363.6	104914	11960.3	58868.2	74578.2	107846	20199.5
P02748	0.00011767	0.000163254	10	10	472.87	11.0613	SPP	Complement component C9 OS=Homo sapiens GN=C9 PE=1 SV=2	116199	77282	89535.7	98228.2	812268	377319	734521	741325	644472	507060	3.74922e+06	867919
P61626	0.000882467	0.000487474	6	6	347.2	11.3082	SPP	Lysozyme C OS=Homo sapiens GN=LYZ PE=1 SV=1	723680	348141	228071	159416	6.66717e+06	2.00179e+06	2.60736e+06	1.02416e+06	4.09481e+06	975944	1.01348e+07	5.49836e+06
P20700	0.0241299	0.00425658	2	2	90.79	11.3481	SPP	Lamin-B1 OS=Homo sapiens GN=LMNB1 PE=1 SV=2	6146.61	5822.68	2544.61	5401.49	111826	18380.2	19331.4	2582.97	22112.1	30316.6	210557	36897.2
P00450	0.00198724	0.000723485	36	36	2286.07	11.4328	SPP	Ceruloplasmin OS=Homo sapiens GN=CP PE=1 SV=1	2.70537e+06	2.65435e+06	2.92556e+06	1.90773e+06	1.91202e+07	9.5339e+06	2.93621e+07	1.12387e+07	1.94991e+07	6.56112e+06	1.26346e+08	1.14083e+07
Q15582	0.00262862	0.000881934	4	4	102.01	11.5133	SPP	Transforming growth factor-beta-induced protein ig-h3 OS=Homo sapiens GN=TGFBI PE=1 SV=1	12209.5	32600.9	6650.64	30524.7	147616	65973	215293	31496.1	181850	140760	877757	227110
P01876	8.93685e-05	0.000147986	18	7	985.48	11.5442	SPP	Ig alpha-1 chain C region OS=Homo sapiens GN=IGHA1 PE=1 SV=2	1.0559e+06	1.03649e+06	2.48871e+06	711043	9.82439e+06	9.50021e+06	1.85726e+07	1.67571e+07	3.48756e+06	2.97426e+07	1.28331e+07	2.14697e+07
P08697	4.29479e-05	0.000123715	7	7	269.52	11.6371	SPP	Alpha-2-antiplasmin OS=Homo sapiens GN=SERPINF2 PE=1 SV=3	38017.1	41613.8	54922.7	17091.8	394961	208601	362846	388594	572495	146741	1.03382e+06	421370
P59998	0.00976474	0.00219091	3	3	123.09	11.6399	SPP	Actin-related protein 2/3 complex subunit 4 OS=Homo sapiens GN=ARPC4 PE=1 SV=3	6706.17	14066.8	1763.59	2472.95	112763	14318.3	38612.4	4798.55	27489.9	57940.7	137832	188464
P01860	0.0142169	0.00285078	21	8	1264.7	11.8098	SPP	Ig gamma-3 chain C region OS=Homo sapiens GN=IGHG3 PE=1 SV=2	2.42155e+06	845609	2.73565e+06	688799	8.7941e+06	1.91056e+06	1.50216e+07	2.19032e+06	6.58569e+06	6.72755e+07	3.52017e+07	2.10731e+07
Q8DR29	0.0317427	0.00514024	2	2	95.88	11.8948	SPP	Trigger factor OS=Streptococcus pneumoniae (strain ATCC BAA-255 / R6) GN=tig PE=3 SV=1	6418.84	2178.41	1886.22	1638.26	2835.48	18626.4	23662.2	4954.77	95628	15160.8	122986	4517.96
Q14624	0.0010731	0.00053839	17	16	901.48	11.9287	SPP	Inter-alpha-trypsin inhibitor heavy chain H4 OS=Homo sapiens GN=ITIH4 PE=1 SV=4	220876	120393	143220	113890	640375	402940	1.68987e+06	893561	844046	974392	7.52219e+06	1.30837e+06
O75368	0.0013268	0.000567575	2	2	79.79	12.1439	SPP	SH3 domain-binding glutamic acid-rich-like protein OS=Homo sapiens GN=SH3BGRL PE=1 SV=1	10204.4	2975.99	4730.88	2146.32	87574.2	21987.7	21018.1	16942.2	25152.7	31713.5	235791	46976.3
P31146	0.0152622	0.00302494	10	10	415.03	12.2034	SPP	Coronin-1A OS=Homo sapiens GN=CORO1A PE=1 SV=4	117351	82472.1	75310.1	57920.3	2.06493e+06	211726	630358	60392.6	283523	552900	1.45974e+06	2.86519e+06
P02741	0.0018305	0.000685879	8	8	307.87	12.2474	SPP	C-reactive protein OS=Homo sapiens GN=CRP PE=1 SV=1	157083	111515	126052	405530	633172	483133	1.41374e+06	3.31506e+06	4.58311e+06	646485	6.27674e+06	2.24878e+06
P05155	0.0127149	0.00261079	7	7	308.65	12.2702	SPP	Plasma protease C1 inhibitor OS=Homo sapiens GN=SERPING1 PE=1 SV=2	157278	134602	208334	76378.9	505232	376560	1.1168e+06	570956	918399	295522	9.87561e+06	490749
P64031	0.00418917	0.00122882	6	6	392.94	12.3168	SPP	Elongation factor Tu OS=Streptococcus pneumoniae (strain ATCC BAA-255 / R6) GN=tuf PE=3 SV=1	51070.8	95403.4	38879.1	23067.3	162321	206197	382819	144936	1.83782e+06	326585	1.88905e+06	184422
P04206;P01622	0.00033366	0.000305855	6	2	419.47	12.3787	SPP	Ig kappa chain V-III region GOL OS=Homo sapiens PE=1 SV=1	13418.1	5697.49	9023.26	1523.67	73223.2	141993	63069.3	28326.8	40846.6	73579.6	259793	53532
P00491	0.00616899	0.00162546	3	3	154.71	12.4618	SPP	Purine nucleoside phosphorylase OS=Homo sapiens GN=PNP PE=1 SV=2	8581.52	4159.93	8395.59	2933.21	200462	11464.4	22547.4	11248.3	38531.7	39390.4	170991	105283
P01834	0.000348249	0.000308247	11	11	990.98	12.5365	SPP	Ig kappa chain C region OS=Homo sapiens GN=IGKC PE=1 SV=1	1.82686e+07	1.49512e+07	2.11581e+07	5.60295e+06	1.18716e+08	1.62952e+08	1.07256e+08	4.79659e+08	6.55781e+07	5.05862e+07	3.7987e+08	1.39285e+08
P05452	0.00017796	0.00020762	3	3	127.87	12.6872	SPP	Tetranectin OS=Homo sapiens GN=CLEC3B PE=1 SV=3	220618	158823	129526	64569.7	1.02803e+06	778023	1.6389e+06	627077	3.51323e+06	881122	4.81093e+06	1.27578e+06
P09211	0.00171474	0.000661828	4	4	271.14	12.8317	SPP	Glutathione S-transferase P OS=Homo sapiens GN=GSTP1 PE=1 SV=2	46452.7	29024.8	37607	12586.6	578969	175102	140471	92293.4	188446	114067	1.27273e+06	663077
P13671	0.00101768	0.000533071	3	3	125.22	12.863	SPP	Complement component C6 OS=Homo sapiens GN=C6 PE=1 SV=3	7121.48	4360.4	5519.59	7786.31	35265.8	24024.8	25329.6	53999.2	52317.5	25038.1	341629	80088.2
P46940	0.000614719	0.000399437	5	5	320.92	13.0781	SPP	Ras GTPase-activating-like protein IQGAP1 OS=Homo sapiens GN=IQGAP1 PE=1 SV=1	8268.57	13087.8	11090.7	27213.2	366821	73510	63919.8	44115.2	82813.1	327940	318559	282806
P41218	0.0344345	0.00537275	5	5	208.45	13.1183	SPP	Myeloid cell nuclear differentiation antigen OS=Homo sapiens GN=MNDA PE=1 SV=1	17761.8	38169.4	4009.31	3648.02	354385	46859.1	44152.9	5527.72	27228.4	288335	395582	506276
P32320	0.0141872	0.00285078	2	2	138.58	13.1435	SPP	Cytidine deaminase OS=Homo sapiens GN=CDA PE=1 SV=2	2554.78	4467.61	3424.41	18261.9	204905	65531.7	14617.1	15233.6	5735.21	100209	77075.6	271358
P52209	0.00841972	0.00200098	6	4	306.57	13.1973	SPP	6-phosphogluconate dehydrogenase, decarboxylating OS=Homo sapiens GN=PGD PE=1 SV=3	23203	64967.6	67365.4	59443.7	1.49573e+06	152340	188469	113584	130836	362361	1.82027e+06	1.41073e+06
P07339	0.00116025	0.000541449	3	3	128.63	14.049	SPP	Cathepsin D OS=Homo sapiens GN=CTSD PE=1 SV=1	12922.5	5641.32	9537.02	2017.25	163686	33389.3	58650.5	21337.3	50388.3	145085	331439	42284.7
P01767	0.000108917	0.000155307	5	2	238.54	14.1377	SPP	Ig heavy chain V-III region BUT OS=Homo sapiens PE=1 SV=1	12908.4	6427.26	2556.6	1295.29	41968.6	27147.3	93280.3	150336	54962.5	72314.2	160537	55089.6
P04003	0.00108439	0.00053839	14	13	778	14.3441	SPP	C4b-binding protein alpha chain OS=Homo sapiens GN=C4BPA PE=1 SV=2	1.05636e+06	78326.5	91033.9	55625.9	1.71178e+06	914961	2.22719e+06	4.93949e+06	1.85923e+06	2.2502e+06	2.02841e+07	2.57246e+06
P19652	0.000386825	0.000325524	10	7	537.84	14.9168	SPP	Alpha-1-acid glycoprotein 2 OS=Homo sapiens GN=ORM2 PE=1 SV=2	757189	379705	486391	362312	8.74531e+06	3.28239e+06	6.59311e+06	2.47404e+06	4.91163e+06	1.48506e+06	2.57873e+07	5.95876e+06
P07237	0.0108594	0.00236206	3	3	135.73	14.9673	SPP	Protein disulfide-isomerase OS=Homo sapiens GN=P4HB PE=1 SV=3	4351.72	9237.41	6849.5	9458.6	102383	17114.3	91257.6	12957.1	30871.8	19283.7	385998	235096
P06454	0.000425457	0.000336001	2	2	203.8	15.3467	SPP	Prothymosin alpha OS=Homo sapiens GN=PTMA PE=1 SV=2	3874.49	807.052	1904.44	13835.2	212831	20151.5	17633.3	76321.4	56265.7	72000.6	81187.4	90404.1
P12109	0.00495001	0.00138852	3	3	96.6	15.6601	SPP	Collagen alpha-1(VI) chain OS=Homo sapiens GN=COL6A1 PE=1 SV=3	20989.9	3655.65	9469.22	1654.8	36429.9	39213.3	29673.8	40485.1	49827.5	149990	737251	37439.4
P18669;P15259;Q8N0Y7	0.00271864	0.000894828	9	9	389.93	15.8258	SPP	Phosphoglycerate mutase 1 OS=Homo sapiens GN=PGAM1 PE=1 SV=2	24493.2	38178.4	71424.6	26079.2	1.35205e+06	202207	201534	66207.8	168737	813235	1.03476e+06	1.23106e+06
Q8DNI1	0.00620632	0.00162546	5	5	222.98	15.8542	SPP	ABC transporter substrate-binding protein-oligopeptide transport OS=Streptococcus pneumoniae (strain ATCC BAA-255 / R6) GN=amiA PE=4 SV=1	11455.8	55784.9	12308.6	10529.4	127799	124257	81758.4	33955.6	243614	964275	1.18977e+06	90820.2
P62805	0.0113694	0.00243178	7	7	420.25	15.9451	SPP	Histone H4 OS=Homo sapiens GN=HIST1H4A PE=1 SV=2	157353	88057.8	53664.2	75721.4	2.10484e+06	384511	339838	97275.9	928547	424628	6.88055e+06	792163
P04040	0.0117018	0.0024822	6	6	311.54	16.1646	SPP	Catalase OS=Homo sapiens GN=CAT PE=1 SV=3	59927.1	38771.5	27977.9	45043.8	1.63537e+06	183794	129582	52745.7	154784	315131	2.28541e+06	794756
P13796;P13797;Q14651	0.00335959	0.00105158	25	24	1346.13	16.3976	SPP	Plastin-2 OS=Homo sapiens GN=LCP1 PE=1 SV=6	398365	206435	385139	430462	1.0906e+07	3.79658e+06	2.07679e+06	466700	2.07303e+06	1.8779e+06	1.60751e+07	9.31005e+06
P01031	4.82873e-05	0.000123715	8	8	286.3	16.5691	SPP	Complement C5 OS=Homo sapiens GN=C5 PE=1 SV=4	55645.3	15375.9	23415.5	44102	351357	237629	356065	301000	432258	869456	1.75084e+06	292324
P06331;P01825	0.00138724	0.000583701	2	2	143.68	16.6839	SPP	Ig heavy chain V-II region ARH-77 OS=Homo sapiens PE=4 SV=1	268234	141034	173618	67344.5	989440	471691	4.69453e+06	1.31568e+06	2.96236e+06	1.78255e+06	8.9517e+06	528844
P02788	2.0898e-05	8.25201e-05	45	44	2802.22	16.7243	SPP	Lactotransferrin OS=Homo sapiens GN=LTF PE=1 SV=6	1.48042e+06	838601	867213	1.84448e+06	2.16049e+07	1.62746e+07	1.4761e+07	7.19627e+06	2.45015e+07	1.10022e+07	6.11856e+07	1.17444e+07
P01857	0.000876885	0.000487474	23	9	1658.02	16.7351	SPP	Ig gamma-1 chain C region OS=Homo sapiens GN=IGHG1 PE=1 SV=1	2.08437e+07	2.08884e+07	1.8177e+07	1.00871e+07	2.02973e+08	2.56828e+08	2.79809e+08	6.6051e+08	1.39972e+08	2.4534e+07	6.04106e+08	1.74051e+08
P55072	8.64694e-05	0.000147986	3	3	146.96	16.9705	SPP	Transitional endoplasmic reticulum ATPase OS=Homo sapiens GN=VCP PE=1 SV=4	6352.26	2057.19	2035.62	2719.09	54224.6	18598.4	28706.1	20848.9	35237.2	32690.2	103132	153368
Q8DNP9	0.000988285	0.000523009	2	2	47.94	17.1169	SPP	Thioredoxin OS=Streptococcus pneumoniae (strain ATCC BAA-255 / R6) GN=trxA PE=3 SV=1	14624.1	11918.9	6338.73	11284.7	215823	42855	44467.7	46977.6	79270.5	153495	645302	283795
P60660;P05976;P14649	0.00120918	0.00054739	6	6	294.24	17.1401	SPP	Myosin light polypeptide 6 OS=Homo sapiens GN=MYL6 PE=1 SV=2	35113.8	22464.4	41038.6	18635.2	1.33321e+06	136482	244574	62660.4	161663	520468	765240	795123
P62328;P63313	0.00650273	0.00167742	4	3	162.49	17.1732	SPP	Thymosin beta-4 OS=Homo sapiens GN=TMSB4X PE=1 SV=2	76380.6	58443.1	33346.3	12268.4	1.26553e+06	265777	193190	49834.1	202581	445128	2.13472e+06	1.64065e+06
Q8DNJ2	0.0181956	0.00343563	2	2	129.7	17.338	SPP	ABC transporter substrate-binding protein-ferric iron transport OS=Streptococcus pneumoniae (strain ATCC BAA-255 / R6) GN=fatB PE=4 SV=1	3447.41	1470.72	2179.71	3823.87	9533.16	18052	4642.01	12774.3	89167.9	42620.1	198254	3678.25
P31949	0.000473475	0.0003603	3	3	115.55	17.7917	SPP	Protein S100-A11 OS=Homo sapiens GN=S100A11 PE=1 SV=2	5885.34	3577.73	3008.11	11653.5	121338	53684.1	75970.4	40131.3	27850.6	51851.9	454188	33424.6
P05231	0.000932025	0.000508978	3	3	116.19	18.2145	SPP	Interleukin-6 OS=Homo sapiens GN=IL6 PE=1 SV=1	194.517	788.914	4342.34	1114.43	7687.02	9367.13	15568.7	36630.7	114129	31795.2	11195.3	8236.5
P69905	0.017824	0.00341405	6	6	272.53	18.3101	SPP	Hemoglobin subunit alpha OS=Homo sapiens GN=HBA1 PE=1 SV=2	232345	120122	155011	44916.8	660788	461349	314765	188945	9.42658e+06	1.44999e+06	7.05052e+06	675873
P08185	0.00340706	0.00105275	2	2	95.37	18.5515	SPP	Corticosteroid-binding globulin OS=Homo sapiens GN=SERPINA6 PE=1 SV=1	1683.15	720.454	6097.29	3734.07	37752.6	6478.88	80228.1	12320.3	44129.9	16652.2	241311	15082.1
P0C0L5	0.0208613	0.00379744	62	3	3373.51	18.5749	SPP	Complement C4-B OS=Homo sapiens GN=C4B PE=1 SV=2	39864.8	22449.5	9516.29	10633.9	41996.1	26682.1	811695	28955.6	229958	307112	1.47101e+06	146134
P27169;Q15166	0.00158973	0.000632604	3	3	147.28	18.6192	SPP	Serum paraoxonase/arylesterase 1 OS=Homo sapiens GN=PON1 PE=1 SV=3	17948.2	17497.5	15983.1	22728.1	54399	45261.3	262045	219959	162331	989559	820631	207295
P29401	0.000760671	0.000448824	15	15	838.53	18.8222	SPP	Transketolase OS=Homo sapiens GN=TKT PE=1 SV=3	179476	148693	167689	141121	6.29461e+06	874724	845393	496075	1.30717e+06	2.11726e+06	8.62278e+06	3.42073e+06
Q8DRK2	0.0275156	0.00463104	14	13	818.03	19.0378	SPP	Uncharacterized protein OS=Streptococcus pneumoniae (strain ATCC BAA-255 / R6) GN=spr0075 PE=4 SV=1	193860	202891	154773	307471	1.14443e+06	748570	465864	501648	904534	3.45383e+06	2.50049e+07	482894
P80188	6.48101e-05	0.000127958	7	7	377.69	19.2221	SPP	Neutrophil gelatinase-associated lipocalin OS=Homo sapiens GN=LCN2 PE=1 SV=2	133672	79357.2	170636	227626	4.19794e+06	1.98142e+06	1.58354e+06	844170	3.03537e+06	838298	7.42163e+06	3.59823e+06
P12429	0.000883152	0.000487474	2	2	54.18	19.4116	SPP	Annexin A3 OS=Homo sapiens GN=ANXA3 PE=1 SV=3	5489.97	960.848	4369.9	5953.53	51557.3	13324.6	50226	33679	53608	24164.3	367097	57573.2
P01009	0.00243232	0.00082688	29	29	2002.05	19.7026	SPP	Alpha-1-antitrypsin OS=Homo sapiens GN=SERPINA1 PE=1 SV=3	6.96673e+06	4.33478e+06	4.35249e+06	3.14982e+06	7.25346e+07	2.93568e+07	8.67417e+07	3.40166e+07	1.18464e+08	9.34138e+06	3.71896e+08	1.86189e+07
P13639	9.49425e-05	0.000148353	2	2	70.73	20.2053	SPP	Elongation factor 2 OS=Homo sapiens GN=EEF2 PE=1 SV=4	2889.95	1790.18	4283.56	3363.63	54525.7	23097.2	74471.3	9346.72	40650.6	99537.7	107481	89044.8
P63261;A5A3E0;P0CG38;P0CG39;P62736;Q6S8J3;Q9BYX7	0.00034828	0.000308247	23	16	1327.05	20.6374	SPP	Actin, cytoplasmic 2 OS=Homo sapiens GN=ACTG1 PE=1 SV=1	315023	214777	165328	278535	3.91782e+06	1.45149e+06	4.14768e+06	722524	2.75728e+06	2.72742e+06	1.2625e+07	1.18385e+07
P01611	0.000139357	0.000187139	2	2	120.34	21.2707	SPP	Ig kappa chain V-I region Wes OS=Homo sapiens PE=1 SV=1	23725.5	8741.72	11308.4	1920.22	157747	327019	219496	411741	137497	46781.8	515662	128017
P60174	0.000656166	0.000415841	13	13	847.19	21.3183	SPP	Triosephosphate isomerase OS=Homo sapiens GN=TPI1 PE=1 SV=3	253530	109384	101995	100931	6.28854e+06	1.22774e+06	945757	448676	1.07933e+06	1.55924e+06	9.90346e+06	2.67276e+06
P30740	0.00150651	0.000608907	2	2	59.81	21.4294	SPP	Leukocyte elastase inhibitor OS=Homo sapiens GN=SERPINB1 PE=1 SV=1	4064.97	4841.83	8121.72	4271.32	115315	37969	87795.7	8254.84	113366	42565.2	446892	60726.7
P02671	0.00130165	0.000561495	35	34	2037.07	21.5537	SPP	Fibrinogen alpha chain OS=Homo sapiens GN=FGA PE=1 SV=2	1.70424e+06	1.06044e+06	1.32808e+06	1.15297e+06	1.51305e+07	6.58935e+06	2.17681e+07	3.52343e+06	3.32848e+07	6.64701e+06	1.17315e+08	2.18718e+07
P52566	0.000147737	0.000189595	6	6	301.44	22.0774	SPP	Rho GDP-dissociation inhibitor 2 OS=Homo sapiens GN=ARHGDIB PE=1 SV=3	95221.4	45361.2	60952	44562.5	2.78847e+06	705999	642690	258375	676319	528871	3.10756e+06	2.15807e+06
Q8N6Q3	0.000672487	0.000420987	3	3	148.65	22.6386	SPP	CD177 antigen OS=Homo sapiens GN=CD177 PE=1 SV=2	4632.15	1958.94	4715.4	4343.38	177590	8564.73	32718.4	122156	53241.8	24003.5	151830	138477
O43866	7.67661e-05	0.000144096	4	4	187.44	23.0629	SPP	CD5 antigen-like OS=Homo sapiens GN=CD5L PE=1 SV=1	31701.6	21368.4	20936	5254.22	196194	140135	476424	292988	172370	564374	1.47227e+06	341180
P02790	0.000303337	0.000287773	22	20	1217.74	23.1208	SPP	Hemopexin OS=Homo sapiens GN=HPX PE=1 SV=2	1.58314e+06	1.70353e+06	1.33888e+06	807673	1.83277e+07	5.8503e+06	2.5825e+07	6.953e+06	1.78744e+07	3.35431e+07	1.26656e+08	1.62119e+07
P02675	0.00111668	0.000540784	38	37	2545.69	23.3747	SPP	Fibrinogen beta chain OS=Homo sapiens GN=FGB PE=1 SV=2	3.06077e+06	1.79517e+06	2.17752e+06	1.37186e+06	3.09676e+07	1.18653e+07	3.45403e+07	5.37909e+06	3.53259e+07	1.29852e+07	2.1461e+08	4.72705e+07
P31946;P27348	0.000510981	0.000365908	9	4	432.59	23.6774	SPP	14-3-3 protein beta/alpha OS=Homo sapiens GN=YWHAB PE=1 SV=3	2019.27	1966.23	7860.16	2018.99	33513.1	11467.5	38604.3	22986.5	46320.1	209817	62321.1	231527
P29966	0.00118972	0.00054739	5	5	215.68	23.9107	SPP	Myristoylated alanine-rich C-kinase substrate OS=Homo sapiens GN=MARCKS PE=1 SV=4	3663.05	6417.53	5329.46	5877.98	196589	137269	53407.5	5507.42	76323.2	150589	238271	160068
P22792	0.00636908	0.00165124	2	2	91.84	24.0369	SPP	Carboxypeptidase N subunit 2 OS=Homo sapiens GN=CPN2 PE=1 SV=3	6271.82	5275.74	4853.03	5487.07	14247.2	21446.6	258669	19815.5	259613	24784.2	406939	46711.3
O75594	1.78042e-05	8.25201e-05	3	3	154.49	24.3424	SPP	Peptidoglycan recognition protein 1 OS=Homo sapiens GN=PGLYRP1 PE=1 SV=1	17271.2	14684	14824.8	33439.5	416748	265615	145270	182850	289206	641394	1.04601e+06	918380
P23528;Q9Y281	0.00175362	0.000671783	4	4	262.08	24.96	SPP	Cofilin-1 OS=Homo sapiens GN=CFL1 PE=1 SV=3	10723.8	24505.9	4878.59	12484.1	281760	29210.3	217035	38338.4	277064	150224	502531	1.12925e+06
P01859	4.03374e-06	4.73336e-05	19	9	1100.28	25.008	SPP	Ig gamma-2 chain C region OS=Homo sapiens GN=IGHG2 PE=1 SV=2	636433	334644	280103	688468	1.21831e+07	6.48117e+06	6.77731e+06	3.03319e+07	7.36388e+06	4.99452e+06	1.85811e+07	1.03005e+07
Q9H299	4.97063e-05	0.000123715	3	3	148.49	25.0893	SPP	SH3 domain-binding glutamic acid-rich-like protein 3 OS=Homo sapiens GN=SH3BGRL3 PE=1 SV=1	14181.6	14099.7	8464.45	31376.6	1.09542e+06	191119	214653	167099	106929	381662	787328	474085
P11142;P54652	0.00115284	0.000541449	9	6	371.81	25.5185	SPP	Heat shock cognate 71 kDa protein OS=Homo sapiens GN=HSPA8 PE=1 SV=1	15367.6	7806.91	22069.9	15033.6	650071	103250	121191	40093.5	133098	169937	1.36084e+06	497928
P52907	0.000210452	0.000230393	2	2	58.74	25.5668	SPP	F-actin-capping protein subunit alpha-1 OS=Homo sapiens GN=CAPZA1 PE=1 SV=3	3105.03	2047.73	1450.42	292.676	51393.1	29957.9	16817.1	7275.4	19987.9	34835.9	84075.1	108268
P01033	0.000411976	0.000335684	9	8	537.64	25.5942	SPP	Metalloproteinase inhibitor 1 OS=Homo sapiens GN=TIMP1 PE=1 SV=1	275590	164887	170985	121042	4.48391e+06	1.43205e+06	3.28545e+06	527692	4.89976e+06	1.3584e+06	9.70053e+06	1.1808e+07
P07195	0.000104107	0.000155289	3	2	223.89	26.4495	SPP	L-lactate dehydrogenase B chain OS=Homo sapiens GN=LDHB PE=1 SV=2	9772.47	4134.7	4806.75	5610.51	296566	50583.7	67000.4	34254.3	76240	98295.8	426376	237422
P07737	0.00142169	0.000591601	9	9	427.04	26.6073	SPP	Profilin-1 OS=Homo sapiens GN=PFN1 PE=1 SV=2	206934	119043	94024.5	93288.3	6.75121e+06	949487	1.68185e+06	193026	1.1721e+06	4.51266e+06	3.73483e+06	8.31936e+06
P10124	4.61042e-06	4.73336e-05	2	2	146.84	27.1914	SPP	Serglycin OS=Homo sapiens GN=SRGN PE=1 SV=3	3780.14	1959.9	5477.18	6900.47	282513	101837	93541.3	80723	174684	43448.6	152453	56090.6
P05164;P11678	1.9701e-05	8.25201e-05	32	32	1957.25	29.4466	SPP	Myeloperoxidase OS=Homo sapiens GN=MPO PE=1 SV=1	824238	609110	530934	657283	2.15073e+07	6.90322e+06	1.40458e+07	6.41115e+06	1.14851e+07	8.73294e+06	7.25747e+07	1.2732e+07
P08238;Q58FF7;Q58FF8	0.00231794	0.000803968	7	3	395.2	31.8232	SPP	Heat shock protein HSP 90-beta OS=Homo sapiens GN=HSP90AB1 PE=1 SV=4	3701.06	8031.19	3341.15	1139.75	148947	96779.9	61097	3109.46	62457.6	132269	408959	118289
P61160	0.0375813	0.00579331	2	2	68.67	32.2963	SPP	Actin-related protein 2 OS=Homo sapiens GN=ACTR2 PE=1 SV=1	13807.6	6930.78	7785.11	4296.61	1.47814e+06	71504.3	10439.8	7927.61	15999.1	101495	287494	146939
P08246	0.000403858	0.000334377	9	9	518.11	32.7926	SPP	Neutrophil elastase OS=Homo sapiens GN=ELANE PE=1 SV=1	241091	161714	110223	168949	4.79497e+06	1.12589e+06	2.11089e+06	660433	2.55249e+06	3.73074e+06	2.06244e+07	9.12774e+06
Q8CWN6	0.0012263	0.00054739	7	7	345.71	33.4949	SPP	Glyceraldehyde-3-phosphate dehydrogenase OS=Streptococcus pneumoniae (strain ATCC BAA-255 / R6) GN=gapA PE=3 SV=1	44463.1	18113.7	8020.11	9515.21	189799	354160	280371	74072.5	1.1352e+06	259464	2.97592e+06	97708.7
P06733;P13929	0.000811776	0.000468595	17	13	868.61	40.2218	SPP	Alpha-enolase OS=Homo sapiens GN=ENO1 PE=1 SV=2	124704	139626	167506	77053.1	4.21733e+06	1.22829e+06	2.47595e+06	317338	6.99374e+06	1.1711e+06	1.86158e+07	5.91739e+06
P33241	0.00202375	0.000731589	3	3	131.11	40.4444	SPP	Lymphocyte-specific protein 1 OS=Homo sapiens GN=LSP1 PE=1 SV=1	1420.54	1728.68	8403.25	4540.75	270034	96385.7	48566.7	9085.16	23132.6	32865.9	428795	392894
P02679	0.000477281	0.0003603	28	28	1914.8	42.152	SPP	Fibrinogen gamma chain OS=Homo sapiens GN=FGG PE=1 SV=3	1.57237e+06	775440	1.09566e+06	603189	3.35582e+07	1.06987e+07	2.76209e+07	4.15752e+06	3.43704e+07	7.14924e+06	1.90915e+08	3.26798e+07
P05109	0.014403	0.00287685	9	9	459.18	45.1473	SPP	Protein S100-A8 OS=Homo sapiens GN=S100A8 PE=1 SV=1	399012	293183	1.09361e+06	232038	6.92061e+07	3.3446e+06	2.65379e+06	982218	3.84415e+06	926959	4.23536e+07	5.88889e+07
P01861	0.00373856	0.00113558	12	3	799.53	45.4486	SPP	Ig gamma-4 chain C region OS=Homo sapiens GN=IGHG4 PE=1 SV=1	32125.3	94928.4	17042.5	16851.5	1.51246e+06	137748	115002	8.74331e+06	139240	1.10341e+06	1.30801e+06	1.57053e+06
P06702	0.00122068	0.00054739	12	12	982.47	51.3689	SPP	Protein S100-A9 OS=Homo sapiens GN=S100A9 PE=1 SV=1	1.45381e+06	788340	1.01471e+06	648431	1.25949e+08	1.01843e+07	7.7472e+06	1.1116e+07	1.20306e+07	4.57929e+06	1.50465e+08	7.91493e+07
P04220	0.00243129	0.00082688	21	2	1324.21	57.4362	SPP	Ig mu heavy chain disease protein OS=Homo sapiens PE=1 SV=1	26092.3	14113.9	24009.3	27462	268324	99300.1	1.04708e+06	84388.9	320469	3.60509e+06	4.73875e+06	367817
P00738	4.59855e-05	0.000123715	36	20	2372.31	60.8058	SPP	Haptoglobin OS=Homo sapiens GN=HP PE=1 SV=1	1.62955e+06	3.63681e+06	2.54842e+06	1.51991e+06	1.46105e+08	4.57223e+07	5.7397e+07	5.30983e+07	6.54439e+07	2.21439e+07	6.32423e+08	1.12873e+08
Q9HD89	9.53702e-05	0.000148353	5	5	300.87	62.5078	SPP	Resistin OS=Homo sapiens GN=RETN PE=1 SV=1	34492.9	5170.61	22689.7	19526.8	2.48386e+06	459099	330160	152229	522589	1.81873e+06	3.55321e+06	916391
P0CG05;P0CF74	0.000274466	0.000275503	13	2	915.12	65.5195	SPP	Ig lambda-2 chain C regions OS=Homo sapiens GN=IGLC2 PE=1 SV=1	1759.91	3016.24	10475.9	4686.71	62613.3	57276.8	126833	46290.3	201424	444759	1.57621e+06	97340.2
P0A4G3	0.0182055	0.00343563	4	3	209.89	77.6203	SPP	Manganese ABC transporter substrate-binding lipoprotein OS=Streptococcus pneumoniae (strain ATCC BAA-255 / R6) GN=psaA PE=3 SV=1	1551.74	4345.04	5927.84	3579.92	58970	95576.6	85869.1	4558.56	508249	32037.5	1.60026e+06	5893.79
P01833	0.00786911	0.00191444	2	2	73.54	106.717	SPP	Polymeric immunoglobulin receptor OS=Homo sapiens GN=PIGR PE=1 SV=4	189.309	0	342.121	75.484	5721.83	1920.42	1422.63	2660.73	8461.39	4895.04	104285	168.755
P20160	1.23652e-05	8.25201e-05	6	6	283	139.139	SPP	Azurocidin OS=Homo sapiens GN=AZU1 PE=1 SV=3	34348.5	25558.3	15800.5	14963.9	3.84016e+06	832663	1.36757e+06	421720	1.24095e+06	1.50528e+06	1.40399e+07	1.98361e+06
P0C0S8;P04908	0.0011352	0.000541449	3	2	108.61	154.776	SPP	Histone H2A type 1 OS=Homo sapiens GN=HIST1H2AG PE=1 SV=2	16966.8	1946.44	2158.34	1881.87	1.62917e+06	163131	129696	25990.2	237295	41559.5	4.38258e+06	495880
P59666;P59665	7.85981e-05	0.000144096	7	7	334.01	191.544	SPP	Neutrophil defensin 3 OS=Homo sapiens GN=DEFA3 PE=1 SV=1	269907	114521	85664.1	86067.7	4.02783e+07	5.86332e+06	5.90507e+06	1.54597e+06	5.3758e+06	1.80964e+07	8.16935e+07	5.42999e+07
P02743	1.7153e-05	8.25201e-05	3	2	115.21	436.11	SPP	Serum amyloid P-component OS=Homo sapiens GN=APCS PE=1 SV=2	128.804	412.994	230.765	410.098	60039.2	31204.6	59483.5	41868.6	51325.4	6234.4	724649	56736.3
