# Supplementary material for: Quantitative Proteomics of Cerebrospinal Fluid in Paediatric Pneumococcal Meningitis
Source: Sci Rep. 2017 Aug 1;7:7042. doi: 10.1038/s41598-017-07127-6 (PMC5539295; doi:10.1038/s41598-017-07127-6)
Supplement: Supplementary file 3 — Supplementary Table 3 [file 41598_2017_7127_MOESM3_ESM.xls]

## Sheet: Protein measurents
Supplementary Table 3: Progenesis QI analysis of the second cohort. The table shows the proteins that were up- or down-regulated in the analysis. The values in the table for the samples show the total non-normalized abundance calculated for a particular protein in a particular sample.
Uniprot KB protein accession number	Anova (p)	q Value	Number of peptides identified	Unique peptides identified	Confidence score	Max fold change	Highest mean in condition	Protein Uniprot KB description	C831	C836	C840	C841	C845	C854	C873	C877	SPP12	SPP19	SPP28	SPP30	SPP32	SPP33	SPP38	SPP45
1::P02768	0.0399028	0.00726069	76	75	7078.73	4.78301	SPP	Serum albumin OS=Homo sapiens GN=ALB PE=1 SV=2	8.68234e+07	1.52623e+08	1.73356e+08	6.17877e+07	7.44525e+07	1.05178e+08	1.42735e+08	5.56531e+07	7.9933e+08	2.79865e+08	1.21634e+08	2.7038e+08	1.22329e+08	7.03183e+07	2.26293e+09	1.51246e+08
1::P01024;1::O95568	0.00076922	0.000320028	92	89	6098.71	7.1274	SPP	Complement C3 OS=Homo sapiens GN=C3 PE=1 SV=2	807010	1.62179e+06	2.04154e+06	548943	973629	866347	1.21235e+06	577261	1.2749e+07	5.86419e+06	1.92934e+06	4.10613e+06	4.42025e+06	1.31121e+06	2.72115e+07	4.05233e+06
1::P01023;1::P20742;1::Q16880	0.000111823	9.46096e-05	59	59	4668.49	13.7165	SPP	Alpha-2-macroglobulin OS=Homo sapiens GN=A2M PE=1 SV=3	963416	1.39939e+06	1.84295e+06	622452	609943	831695	1.285e+06	497670	1.2162e+07	5.46691e+06	2.90417e+06	8.49355e+06	7.47025e+06	2.43992e+06	6.61856e+07	5.33023e+06
1::P0C0L4	0.0208324	0.00420227	49	2	2928.47	5.17176	SPP	Complement C4-A OS=Homo sapiens GN=C4A PE=1 SV=2	3357.75	7544.44	1409.65	8418.09	5006.91	2353.15	11465.7	10712.1	38511.7	8817.63	13642.5	21365.9	12719.9	2929.31	143533	18453.5
1::P02788	4.70897e-06	1.79121e-05	37	37	2815.02	39.3692	SPP	Lactotransferrin OS=Homo sapiens GN=LTF PE=1 SV=6	76428	163929	165434	53673.9	96623.1	117148	110715	61617.3	6.04344e+06	5.86169e+06	1.16802e+06	3.71685e+06	1.65459e+06	237161	1.18659e+07	2.74174e+06
1::P01009;1::P20848	0.000121136	9.68325e-05	36	36	2705.29	15.6576	SPP	Alpha-1-antitrypsin OS=Homo sapiens GN=SERPINA1 PE=1 SV=3	1.83019e+06	4.48911e+06	3.87105e+06	1.52281e+06	2.32914e+06	2.2361e+06	2.44832e+06	2.12696e+06	8.12446e+07	2.49907e+07	1.38948e+07	2.23369e+07	1.47063e+07	3.6878e+06	1.51251e+08	1.44057e+07
1::P00738	1.24269e-06	9.92662e-06	28	15	2398.72	111.133	SPP	Haptoglobin OS=Homo sapiens GN=HP PE=1 SV=1	158283	303988	521067	81939.5	217295	204928	209165	207346	1.79561e+07	1.34361e+07	6.37921e+06	6.96438e+06	1.05076e+07	1.41476e+06	1.44366e+08	1.05748e+07
1::P02671	2.01131e-05	4.11959e-05	31	31	2300.82	32.255	SPP	Fibrinogen alpha chain OS=Homo sapiens GN=FGA PE=1 SV=2	139610	221910	203216	62141.2	118908	174066	149477	83114.3	4.723e+06	1.88586e+06	654880	5.902e+06	1.79645e+06	492624	2.01882e+07	1.52899e+06
1::P00450	0.000136014	0.00010154	31	31	2042.51	11.0587	SPP	Ceruloplasmin OS=Homo sapiens GN=CP PE=1 SV=1	224786	442634	520165	176976	350617	300272	336901	238256	6.83733e+06	2.28714e+06	1.00426e+06	1.8949e+06	1.2695e+06	639669	1.31519e+07	1.56398e+06
1::P04114	2.68076e-06	1.12705e-05	40	34	2019.1	9.59222	SPP	Apolipoprotein B-100 OS=Homo sapiens GN=APOB PE=1 SV=2	30913.8	34682.5	34752.4	17247.3	20717.6	21046.3	21502.5	16630.6	377362	189728	73657.5	155446	165991	84380.5	640987	206846
1::P02675	0.00044075	0.000205375	29	27	1928.72	22.5598	SPP	Fibrinogen beta chain OS=Homo sapiens GN=FGB PE=1 SV=2	227055	537435	521602	99240.4	246007	273968	385469	90159	8.15547e+06	3.90233e+06	546939	7.7145e+06	1.18626e+06	563962	2.87733e+07	2.87074e+06
1::P02774	0.000839209	0.000341352	25	24	1913.69	6.61043	SPP	Vitamin D-binding protein OS=Homo sapiens GN=GC PE=1 SV=1	492861	1.0807e+06	1.14924e+06	337852	434244	455361	588523	332766	7.73125e+06	3.13519e+06	1.19832e+06	1.82067e+06	1.71614e+06	853265	1.35643e+07	2.1839e+06
1::P05164	0.000724172	0.000302864	25	23	1713.29	40.4258	SPP	Myeloperoxidase OS=Homo sapiens GN=MPO PE=1 SV=1	57100.3	108976	68043.3	43497.2	47339.8	42189.8	40831	26998.1	6.94506e+06	3.75151e+06	271926	487293	131343	66443.7	5.10929e+06	821331
1::P02679	3.56605e-05	5.27512e-05	21	21	1711.38	51.549	SPP	Fibrinogen gamma chain OS=Homo sapiens GN=FGG PE=1 SV=3	105822	261806	188996	55167.7	103909	122934	139504	79983.8	8.53837e+06	4.03532e+06	520202	8.28369e+06	1.13953e+06	475084	2.88641e+07	2.68887e+06
1::P63261;1::A5A3E0;1::P0CG38;1::P0CG39;1::Q6S8J3;1::Q9BYX7	0.000377778	0.000190994	25	11	1649.92	72.0235	SPP	Actin, cytoplasmic 2 OS=Homo sapiens GN=ACTG1 PE=1 SV=1	26790.2	27243.5	53084.9	31688.9	15472.3	16223.3	36106.4	13032.3	2.55348e+06	796437	704958	458010	116277	33465.2	1.09396e+07	217108
1::P01857	0.000394595	0.000195779	20	9	1577.1	15.3422	SPP	Ig gamma-1 chain C region OS=Homo sapiens GN=IGHG1 PE=1 SV=1	2.51586e+06	3.98874e+06	9.86854e+06	747889	1.60152e+06	1.72992e+06	2.52584e+06	1.69364e+06	3.90432e+07	2.56417e+07	5.64251e+06	2.10219e+07	3.32903e+07	7.13344e+06	2.35265e+08	1.1485e+07
1::P35579;1::P35749;1::Q7Z406	0.00486483	0.00124552	27	21	1489.74	5.84459	SPP	Myosin-9 OS=Homo sapiens GN=MYH9 PE=1 SV=4	35543.8	39836.2	45950.6	32750.5	26506.4	35553.3	39651.3	26172.2	535635	390758	37835	87362.8	73537.8	36885.5	395791	90159.8
1::P13796;1::P13797;1::Q14651	0.000886109	0.000352152	23	23	1407.19	19.9858	SPP	Plastin-2 OS=Homo sapiens GN=LCP1 PE=1 SV=6	55163.9	65624.6	84739.5	35885.1	42475.6	45015.8	55744.5	40663.1	2.8523e+06	1.68958e+06	330520	307470	87456.2	59692	2.7494e+06	423797
1::P08603;1::Q02985;1::Q03591	0.000516603	0.000230538	26	26	1351.84	8.15184	SPP	Complement factor H OS=Homo sapiens GN=CFH PE=1 SV=4	79229.9	146584	160240	46364.7	80732.9	89023.1	119977	42195.3	846060	472149	178617	402514	420777	174310	3.39775e+06	338649
1::P00739	0.00662932	0.00159508	16	3	1195.59	15.3101	SPP	Haptoglobin-related protein OS=Homo sapiens GN=HPR PE=2 SV=2	1002.24	4812.27	6915.63	407.636	9348.77	765.931	4890.49	13912.9	77820.3	28181.9	11640.8	25531.8	27149.4	2125.27	445312	26118.5
1::P01011	0.000856184	0.00034196	16	14	1177.56	8.31332	SPP	Alpha-1-antichymotrypsin OS=Homo sapiens GN=SERPINA3 PE=1 SV=2	98326.9	282041	225775	92245	233354	158761	113354	192752	458578	271455	1.9566e+06	1.8803e+06	1.59239e+06	646627	4.58548e+06	219026
1::P00751	0.000148283	0.000107079	22	22	1156.22	8.76156	SPP	Complement factor B OS=Homo sapiens GN=CFB PE=1 SV=2	92132.2	254107	212386	76498.1	144556	125904	154009	64750.5	2.4584e+06	1.0241e+06	506715	758324	460690	212208	3.70535e+06	725209
1::P01860	3.71686e-06	1.48452e-05	14	5	1125.03	24.7396	SPP	Ig gamma-3 chain C region OS=Homo sapiens GN=IGHG3 PE=1 SV=2	61847.8	167493	239975	35097.8	62812.1	76154.7	136556	55106.9	3.10144e+06	2.55037e+06	760633	1.65082e+06	2.33961e+06	317336	8.29236e+06	1.64609e+06
1::P08670;1::O43790;1::P07196	1.7183e-06	1.12705e-05	19	14	1096.75	25.1668	SPP	Vimentin OS=Homo sapiens GN=VIM PE=1 SV=4	20856.7	28373.9	41339	38625.4	31107.5	20019.9	20037	12615.3	1.11807e+06	598377	292554	261491	272056	130778	2.42292e+06	263658
1::P01871;1::P04220	2.57984e-06	1.12705e-05	19	19	1046.96	42.6743	SPP	Ig mu chain C region OS=Homo sapiens GN=IGHM PE=1 SV=3	60723.8	89421.9	87500.1	83840.1	40818	57260.7	174957	29896.3	2.25246e+06	884529	521263	1.09691e+06	2.31731e+06	1.09803e+06	1.72913e+07	1.18482e+06
1::P68871;1::P02042	0.0108326	0.00236424	11	10	1046.44	24.0304	SPP	Hemoglobin subunit beta OS=Homo sapiens GN=HBB PE=1 SV=2	66603.5	50679.1	171118	78513.8	31481	33208.8	361572	66437.6	864581	1.05015e+07	825270	335660	119531	68882	7.78158e+06	159884
1::P01019	0.00990458	0.00221619	11	10	1024.9	3.5949	SPP	Angiotensinogen OS=Homo sapiens GN=AGT PE=1 SV=1	105286	477615	586298	100604	109193	108480	231472	71678.4	2.01602e+06	805752	423539	385783	363219	134874	1.74661e+06	561323
1::P06396	0.00763036	0.00179798	16	16	1006.9	5.72316	SPP	Gelsolin OS=Homo sapiens GN=GSN PE=1 SV=1	53778	105039	100525	33316.2	99319.7	63326.6	89129.9	36370.2	514002	241787	104882	172291	176817	80186.4	1.90637e+06	127696
1::P01859	0.00699401	0.00166275	16	7	976.13	13.7153	SPP	Ig gamma-2 chain C region OS=Homo sapiens GN=IGHG2 PE=1 SV=2	89888.2	174761	690323	55026.1	58940.3	100365	280878	74046.2	1.14227e+06	1.09098e+06	121187	2.08519e+06	711840	259084	1.5128e+07	366660
1::P29401	0.000130039	0.00010085	14	14	964.26	59.4155	SPP	Transketolase OS=Homo sapiens GN=TKT PE=1 SV=3	7539.09	14725	25903.9	5927.6	7009.2	7554.03	8949.68	3717.95	2.23216e+06	790743	109017	121172	48050.5	20311.3	1.33387e+06	176736
1::P02790;1::Q5T013	0.000905879	0.000358226	16	15	957.78	8.14743	SPP	Hemopexin OS=Homo sapiens GN=HPX PE=1 SV=2	324917	479822	645944	250176	377078	413852	612973	509256	2.50211e+06	3.31675e+06	1.06043e+06	2.18551e+06	1.30769e+06	531955	1.68854e+07	1.65513e+06
1::P01876;1::P01877	9.46249e-07	9.01246e-06	10	10	949.69	29.4559	SPP	Ig alpha-1 chain C region OS=Homo sapiens GN=IGHA1 PE=1 SV=2	99839	85205.6	147743	87943.3	147409	100594	86816.2	168236	2.76161e+06	1.10519e+06	521197	2.29665e+06	2.10813e+06	2.07886e+06	1.49514e+07	1.38784e+06
1::P06733;1::P13929	0.000195512	0.000124863	15	12	818.61	14.3464	SPP	Alpha-enolase OS=Homo sapiens GN=ENO1 PE=1 SV=2	32598.8	26987.9	40711.9	13774.9	16087.9	29284.7	43153.8	11523.1	906633	436845	153276	98575.2	129971	53146.7	1.1939e+06	99562.5
1::P01034	0.00352045	0.000967917	13	13	818.33	2.83962	Control	Cystatin-C OS=Homo sapiens GN=CST3 PE=1 SV=1	1.82334e+06	2.81699e+06	3.14809e+06	1.11307e+06	2.00355e+06	1.68826e+06	2.6284e+06	449837	837244	567380	302809	545861	363647	343144	2.30085e+06	257940
1::P06702	0.000709263	0.00029819	8	8	780.53	58.5434	SPP	Protein S100-A9 OS=Homo sapiens GN=S100A9 PE=1 SV=1	54709.4	221021	211172	54356.6	162855	149646	98645.1	71820	2.7868e+07	1.85145e+07	843101	878897	332518	171467	7.61763e+06	3.73556e+06
2::P64031	0.0002013	0.000124863	12	11	769.99	16.2781	SPP	Elongation factor Tu OS=Streptococcus pneumoniae (strain ATCC BAA-255 / R6) GN=tuf PE=3 SV=1	25184.5	17853.5	17553.1	25880	21133.3	16067.2	18947.8	17886	478016	271039	185393	391635	161152	21557.8	1.05819e+06	45743.4
1::P26038;1::P35241	4.99775e-05	6.43905e-05	14	8	768.31	12.7562	SPP	Moesin OS=Homo sapiens GN=MSN PE=1 SV=3	9299.93	15373.7	20837.2	9070.13	7783.76	11196.3	13737.1	6083.02	275484	134903	82407.4	82616	33067.1	25958.3	489744	67010.2
1::P01834	0.000121222	9.68325e-05	7	7	765.26	9.51402	SPP	Ig kappa chain C region OS=Homo sapiens GN=IGKC PE=1 SV=1	2.91418e+06	2.82785e+06	7.94643e+06	992964	1.5027e+06	1.96206e+06	2.40998e+06	1.36952e+06	2.08242e+07	2.16001e+07	4.43547e+06	1.66872e+07	1.7371e+07	1.11041e+07	1.05427e+08	1.11531e+07
1::P02750	3.55149e-05	5.27512e-05	14	13	760.59	13.9653	SPP	Leucine-rich alpha-2-glycoprotein OS=Homo sapiens GN=LRG1 PE=1 SV=2	45660	102767	67548.7	28181.3	59465.8	45509.4	42003.8	48925.7	774171	738422	223835	671754	397994	87947.2	2.8033e+06	448188
1::P12814;1::P35609;1::Q08043	5.98606e-05	6.98376e-05	13	7	756.14	48.8453	SPP	Alpha-actinin-1 OS=Homo sapiens GN=ACTN1 PE=1 SV=2	2154.51	2124.1	4137.38	1220.95	1118.28	1649.09	1484.79	1670.96	265253	161064	10988.3	21594.8	17053.4	5050.09	244984	34048.2
1::P05155	0.000348983	0.00017985	12	12	753.26	6.13114	SPP	Plasma protease C1 inhibitor OS=Homo sapiens GN=SERPING1 PE=1 SV=2	80203.6	257198	165441	67049.1	81709.6	90317.5	113035	63393.8	1.11754e+06	550730	293437	332593	354149	213908	2.45147e+06	316683
1::P01861	0.0165336	0.00341268	11	3	739.81	4.95611	SPP	Ig gamma-4 chain C region OS=Homo sapiens GN=IGHG4 PE=1 SV=1	50377.8	25224.8	99496.1	49540.7	18732.5	69511.1	79829	10716.9	162233	655620	52129.8	411144	262087	35349.2	381347	39526.8
1::P07900;1::Q14568;1::Q58FF8;1::Q58FG0;1::Q58FG1;1::Q9NQH7	6.30153e-05	6.99122e-05	15	11	721.35	34.3127	SPP	Heat shock protein HSP 90-alpha OS=Homo sapiens GN=HSP90AA1 PE=1 SV=5	5340.7	7378.68	13730.2	2390.64	3683.13	6658.28	6059.69	2471.2	336641	277184	95003.9	58916.7	28606.3	14508.9	780082	46201.2
1::P01042	0.00111944	0.000413986	15	15	720.79	6.81191	SPP	Kininogen-1 OS=Homo sapiens GN=KNG1 PE=1 SV=2	65607.3	127960	112328	43897.4	110604	96823.7	85463.5	26204.8	629231	276677	212309	313882	254852	153456	2.53458e+06	181418
1::P0CG05;1::P0CF74;1::P0CG06	1.01542e-06	9.01246e-06	9	3	718.98	17.2664	SPP	Ig lambda-2 chain C regions OS=Homo sapiens GN=IGLC2 PE=1 SV=1	111158	101277	168428	59788.1	70698.3	68950.7	88759.6	91984.4	756670	790547	439531	756659	2.89466e+06	1.04382e+06	5.40852e+06	1.05008e+06
1::P00558;1::P07205	0.00351806	0.000967917	10	10	716.74	9.63581	SPP	Phosphoglycerate kinase 1 OS=Homo sapiens GN=PGK1 PE=1 SV=3	3987.78	44636.6	44884.1	6226.16	7928.98	6750.91	10840.6	7018.29	339164	86917.7	129498	91315.5	51142.8	11339.6	548377	16805.1
1::P04406;1::O14556	0.0162779	0.0033686	11	11	716.52	10.7059	SPP	Glyceraldehyde-3-phosphate dehydrogenase OS=Homo sapiens GN=GAPDH PE=1 SV=3	67672.9	81146.2	21288.3	69167.8	104163	74900.5	86308.4	37076.8	1.52068e+06	553452	236574	292388	139058	34937.3	2.96363e+06	58939.9
1::P02763	7.27735e-05	7.23355e-05	8	5	702.83	9.5936	SPP	Alpha-1-acid glycoprotein 1 OS=Homo sapiens GN=ORM1 PE=1 SV=1	215359	427221	646005	151758	305466	163543	184426	386641	3.89231e+06	4.06089e+06	1.44015e+06	1.78378e+06	1.43784e+06	419571	8.78521e+06	1.97639e+06
1::P00747	0.00223076	0.000674974	14	14	700	5.84151	SPP	Plasminogen OS=Homo sapiens GN=PLG PE=1 SV=2	53051.7	111786	92856.7	22547.9	34254	43025.9	60528.3	26868.6	467956	190870	76722.8	248336	166546	86109.2	1.2565e+06	105960
1::P60174	0.000373798	0.000190185	10	10	681.94	25.0779	SPP	Triosephosphate isomerase OS=Homo sapiens GN=TPI1 PE=1 SV=3	8685.89	15693.5	27443.4	11383.9	14208.2	10248.2	23702.1	5180.23	1.05299e+06	528308	134411	90817.7	56977.2	15180.6	923200	120836
1::O43707;1::Q9H254	0.000420425	0.000201162	10	4	681.06	35.1764	SPP	Alpha-actinin-4 OS=Homo sapiens GN=ACTN4 PE=1 SV=2	1099.64	2302.25	2641.86	519.177	509.517	1277.54	1850.74	1760.86	101312	75107.1	14588.7	15659.3	2752.66	2662.28	194563	14120.2
2::Q8CWT3	0.000446036	0.000205375	11	9	674.98	11.6359	SPP	Chaperone protein DnaK OS=Streptococcus pneumoniae (strain ATCC BAA-255 / R6) GN=dnaK PE=3 SV=1	2694.72	4153.5	6148.29	2888.59	5449.14	17173.1	3487.5	490.737	157817	50115.8	49490.4	39690.9	24074.7	6787.84	151719	14662.3
1::B9A064;1::P0CG04	0.000188562	0.000122458	9	4	670.51	15.6749	SPP	Immunoglobulin lambda-like polypeptide 5 OS=Homo sapiens GN=IGLL5 PE=2 SV=2	148632	267462	358053	100433	147488	179766	208949	123738	3.43213e+06	1.26955e+06	443022	1.3044e+06	2.7254e+06	428607	1.35851e+07	865214
1::P0DMV8;1::P17066;1::P34931;1::P48741	0.000345273	0.00017985	12	9	631.32	13.8747	SPP	Heat shock 70 kDa protein 1A OS=Homo sapiens GN=HSPA1A PE=1 SV=1	7676.64	13107.1	10784.2	5932.46	8137.3	7907.44	10063.4	4768.92	226478	137780	56466.1	42338.3	27947.6	9766.04	408014	39927.3
1::P02749	0.0239477	0.00473502	9	9	625.61	4.00071	SPP	Beta-2-glycoprotein 1 OS=Homo sapiens GN=APOH PE=1 SV=3	51407	168165	129361	29573.1	43742.3	83156.4	90814.2	33135.4	606947	235304	78772.6	284767	117961	42833.9	1.00985e+06	141424
1::P31946;1::P31947	7.33496e-05	7.23355e-05	8	4	609.06	11.7041	SPP	14-3-3 protein beta/alpha OS=Homo sapiens GN=YWHAB PE=1 SV=3	3664.52	4246.73	6982.25	3666.25	3091.78	3041.08	6215.4	3531.91	68940	20015.6	30725.2	37698.6	21352.9	6159.49	192149	26047.8
1::P01008	0.0189773	0.00387702	12	12	607.93	3.20438	SPP	Antithrombin-III OS=Homo sapiens GN=SERPINC1 PE=1 SV=1	58565	76531.4	99416.2	38591.7	47153.7	47206.2	62878.8	57981.1	239691	137854	86561.2	136815	119825	66677	728726	48627.3
1::P04217	0.00172775	0.000567955	10	10	601.93	8.24677	SPP	Alpha-1B-glycoprotein OS=Homo sapiens GN=A1BG PE=1 SV=4	63517.9	108180	160257	52017.6	75175.5	73935.8	128049	213762	1.37715e+06	744764	214566	536554	296246	109310	3.59825e+06	338223
1::P62805	0.00159198	0.000532081	6	6	586.09	92.05	SPP	Histone H4 OS=Homo sapiens GN=HIST1H4A PE=1 SV=2	30582	39118.2	41380.3	7815.22	12215.5	18276.6	23998.8	6411.64	4.60492e+06	2.11336e+06	141904	163596	78168	16933	8.99293e+06	438609
1::P04003	6.00352e-07	9.01246e-06	11	11	577.94	31.6797	SPP	C4b-binding protein alpha chain OS=Homo sapiens GN=C4BPA PE=1 SV=2	6206.78	12145.9	7022.76	3353.71	5345.96	3852.15	5957.64	2608.13	161935	138400	40736.9	116605	116904	52461.4	775534	70312.8
1::P08571	7.26173e-05	7.23355e-05	8	7	567.4	12.206	SPP	Monocyte differentiation antigen CD14 OS=Homo sapiens GN=CD14 PE=1 SV=2	17794.3	21990.3	27699.7	9252.92	20621.8	14315.5	16035.4	12428	446350	117603	95396.2	216768	58418.4	37557.4	669356	69079.1
1::P07737	0.000850605	0.00034144	7	7	557.45	46.5811	SPP	Profilin-1 OS=Homo sapiens GN=PFN1 PE=1 SV=2	10583.2	10882.5	18248.6	9457.58	7226.07	6794.63	29943.5	7367.34	1.37946e+06	1.04755e+06	260082	136882	32264.9	7773.1	1.66471e+06	152838
1::P10643	0.00293147	0.000836309	8	7	549.84	4.0589	SPP	Complement component C7 OS=Homo sapiens GN=C7 PE=1 SV=2	19378.4	35649.8	41922.2	10150.6	24093.8	16263.6	27611.2	10552.9	177735	73831	37380.1	72198.2	40577.9	34074.1	279772	37854.9
1::P08238;1::Q58FF7	7.00407e-06	2.08959e-05	10	6	546.4	88.1389	SPP	Heat shock protein HSP 90-beta OS=Homo sapiens GN=HSP90AB1 PE=1 SV=4	774.539	1874.53	869.863	626.219	1527.53	929.246	498.914	359.046	150014	86506	27903.4	21012.1	7642.66	4142.29	307614	52672.8
1::P06744	7.13524e-05	7.23355e-05	9	9	543.98	58.2123	SPP	Glucose-6-phosphate isomerase OS=Homo sapiens GN=GPI PE=1 SV=4	5265.96	6753.37	5819.71	2852.41	3074.6	3164.22	5414.87	1369.31	886545	356665	75369.2	76686.5	25101	8298.11	480297	53636.3
1::P04075;1::P09972	0.000182292	0.000120765	10	9	542.63	17.6712	SPP	Fructose-bisphosphate aldolase A OS=Homo sapiens GN=ALDOA PE=1 SV=2	11282.5	14526.2	32139.4	10647.6	7624.36	4927.44	10931.7	5497.08	562241	144582	121799	112456	29478.7	25612.2	674537	53578.4
1::P22894	6.55586e-06	2.08959e-05	11	11	523.02	19.7575	SPP	Neutrophil collagenase OS=Homo sapiens GN=MMP8 PE=1 SV=1	10829.1	16359.6	14925	6703.64	8314.41	5596.93	8276.95	5846.9	349865	264238	83772	282134	96677.8	15105.6	160662	265958
1::P11142;1::P54652	6.25167e-05	6.99122e-05	9	5	519.43	53.1527	SPP	Heat shock cognate 71 kDa protein OS=Homo sapiens GN=HSPA8 PE=1 SV=1	1113.56	987.759	3689.42	764.82	469.554	1013.06	1368.45	1517.65	217248	39102.7	19599.7	19300.8	6511.37	3843.95	255312	19736.3
1::P07195	0.00645999	0.00156371	7	6	518.14	9.58247	SPP	L-lactate dehydrogenase B chain OS=Homo sapiens GN=LDHB PE=1 SV=2	8048.85	7088.53	14421.5	7267.15	10231.5	7190.92	9692.82	4363.33	191788	52938.4	22479.7	34783.9	18240.3	6990.32	314597	12709.6
2::Q8CWN6	0.00175376	0.000569474	8	8	513.33	8.44955	SPP	Glyceraldehyde-3-phosphate dehydrogenase OS=Streptococcus pneumoniae (strain ATCC BAA-255 / R6) GN=gapA PE=3 SV=1	36676.6	35786.7	17293.5	17378.8	16325.4	14815.2	12119.6	10430.1	286970	132084	147077	167529	111615	13473	476928	23232.2
1::P14780	9.09999e-06	2.34487e-05	9	8	511.57	20.4213	SPP	Matrix metalloproteinase-9 OS=Homo sapiens GN=MMP9 PE=1 SV=3	2923.65	4894.04	15902.6	1202.61	2367.84	2688.73	4757.7	1549.2	181224	173260	16935.6	86116.2	83623.5	13415.2	80128.9	106312
1::Q01518;1::P40123	0.00773512	0.00181197	7	7	497.42	11.2597	SPP	Adenylyl cyclase-associated protein 1 OS=Homo sapiens GN=CAP1 PE=1 SV=5	9518.58	8766.68	10100.7	9827.27	10359.9	12912.3	7112.14	50716.9	448600	250230	42837.6	37534.1	11774.2	10485.6	475611	66368.4
1::P04083	0.00117212	0.00042366	8	8	486.53	17.9448	SPP	Annexin A1 OS=Homo sapiens GN=ANXA1 PE=1 SV=2	2400.92	6577.19	3253.11	1605.99	1928.38	2287.13	4467.12	1145.37	181153	79839.7	8050.37	23906.6	5367.02	4627.25	109599	12125
1::P00338;1::P07864	0.00138008	0.000477235	9	8	480.19	16.2883	SPP	L-lactate dehydrogenase A chain OS=Homo sapiens GN=LDHA PE=1 SV=2	2120.84	5272.24	4053.26	1145.54	2751.59	14680.7	6594.92	1449.05	257380	51971.5	33701.4	21742.1	12712.2	5030.11	224637	12889.4
1::P08246	0.00425367	0.00113261	6	6	477.05	29.767	SPP	Neutrophil elastase OS=Homo sapiens GN=ELANE PE=1 SV=1	6882.39	12322	43485.7	7305.64	38668.2	40727.2	12003.8	27807.4	1.65363e+06	1.69451e+06	58151	165643	70964.5	8482.19	1.70682e+06	273786
1::Q12860	0.000336702	0.000179305	8	7	467.23	5.03397	SPP	Contactin-1 OS=Homo sapiens GN=CNTN1 PE=1 SV=1	9324.89	10057.2	26440.8	7887.31	8225.84	8680.5	17105.8	4457.93	145485	56898.1	26285.5	47692.6	31064.4	18850	111198	26559
1::P61626	5.91284e-06	1.96799e-05	6	6	466.94	77.4484	SPP	Lysozyme C OS=Homo sapiens GN=LYZ PE=1 SV=1	9247.54	12145.3	26656.5	6121.16	10264	8270.03	11396.8	8851.28	1.85977e+06	1.46437e+06	329372	802822	265319	19794.4	1.70165e+06	755936
1::P80723	0.000690245	0.000291729	7	7	451.01	9.24485	SPP	Brain acid soluble protein 1 OS=Homo sapiens GN=BASP1 PE=1 SV=2	9948.5	10660.7	15372.8	6427.14	12178.3	8943.81	14815.9	1990.58	220913	176883	24843.2	27109.8	22079.7	22809.7	198842	49230.8
1::P30740	0.000456297	0.000207097	8	8	448.24	30.9171	SPP	Leukocyte elastase inhibitor OS=Homo sapiens GN=SERPINB1 PE=1 SV=1	1469.98	5552.9	5045.61	1690.01	1579.19	1922.68	2933.32	797.953	223783	118204	15084.8	25943.7	12892.1	2048.35	209767	41277.3
1::P08311	0.000348576	0.00017985	8	8	446.72	22.5269	SPP	Cathepsin G OS=Homo sapiens GN=CTSG PE=1 SV=2	3768.64	7055.79	10019.2	3301.24	2842.72	5081.92	6216.08	1919.32	255495	129478	16762.8	48316.3	25404.5	7036.95	392310	30890.3
1::Q92520	0.00324635	0.000913096	6	5	441.76	2.95721	Control	Protein FAM3C OS=Homo sapiens GN=FAM3C PE=1 SV=1	34873.5	34343.9	59822.5	23761	24031.4	27333.5	66836.1	8577.91	22010.4	15621.4	5647.47	10127.8	5249.32	7101.3	21209.4	7574.74
1::P43490	0.00190565	0.000601675	9	9	430.31	13.199	SPP	Nicotinamide phosphoribosyltransferase OS=Homo sapiens GN=NAMPT PE=1 SV=1	7200.45	4661.97	5106.1	5746.57	6170.16	4254.26	6687.77	4805.31	129048	72255.8	36364.9	39391.4	11674.3	2978.47	270019	27373.5
2::Q8DNU8	0.00211471	0.000652214	7	7	423.28	6.64416	SPP	ABC transporter substrate-binding protein-sugar transport OS=Streptococcus pneumoniae (strain ATCC BAA-255 / R6) GN=ABC-SBP PE=4 SV=1	12151.7	10405.8	8179.74	4940.73	4284.29	9544.22	6905.06	5964.17	120327	51149.7	19373.2	53359.1	23489.4	7712.03	129419	9604.62
1::P05109	0.00114457	0.00041748	8	8	408.83	69.498	SPP	Protein S100-A8 OS=Homo sapiens GN=S100A8 PE=1 SV=1	40593.6	97413.3	92871.9	25320.9	44121.1	45433.6	60258.1	63992.1	1.4826e+07	1.0755e+07	240983	580201	145157	70614.3	4.60232e+06	1.44411e+06
1::P52209	0.000431748	0.000202871	7	6	398.61	29.0926	SPP	6-phosphogluconate dehydrogenase, decarboxylating OS=Homo sapiens GN=PGD PE=1 SV=3	2737.09	4282.71	3848.95	7935.86	7667.67	1991.62	3156.26	2443.8	406677	126413	27216.3	33889.6	13187.1	5281.17	337259	41084.9
1::P04040	2.9757e-05	5.01624e-05	7	7	397.85	28.1907	SPP	Catalase OS=Homo sapiens GN=CAT PE=1 SV=3	3017.79	4033.65	3232.28	2868.93	3725.8	2628.92	5335.33	2229.4	331223	95387.8	14302.7	34823.5	16464	15269	219573	36140.4
1::P80188	3.01426e-05	5.01624e-05	7	7	396.73	42.3934	SPP	Neutrophil gelatinase-associated lipocalin OS=Homo sapiens GN=LCN2 PE=1 SV=2	10871.7	19502.8	26663.8	16265.7	10111.7	12539.2	15547.6	10002	844122	1.00957e+06	195929	779143	231196	14232.5	1.27055e+06	806246
1::P61981	0.00531413	0.0013391	7	4	395.93	6.81216	SPP	14-3-3 protein gamma OS=Homo sapiens GN=YWHAG PE=1 SV=2	6309.94	4869.9	4246.11	4487.66	2882.9	4181.42	3457.82	3638.28	51054	20702.6	26086.7	14801.2	5582.06	3599.99	104027	6264.83
1::P19823	0.00662953	0.00159508	8	8	393.59	3.89955	SPP	Inter-alpha-trypsin inhibitor heavy chain H2 OS=Homo sapiens GN=ITIH2 PE=1 SV=2	14860.5	36910.9	43251	7512.78	14757.6	14464.4	28147	6574.66	89843.8	79004	16918.2	50819.7	71801.9	54082.3	264450	22272.2
1::P01031	0.000680242	0.000289031	8	8	391.55	7.40747	SPP	Complement C5 OS=Homo sapiens GN=C5 PE=1 SV=4	2198.69	13852.7	19997	2476.66	3663.02	4166.15	9060.42	2074.74	61943.2	51844.2	12130.1	41232.4	33288.8	15284.5	194320	15807.4
1::P19652	0.000292458	0.000165032	7	4	388.13	6.89122	SPP	Alpha-1-acid glycoprotein 2 OS=Homo sapiens GN=ORM2 PE=1 SV=2	48178	105280	161342	54794	85364.4	75172.8	60252	86655.1	901378	848009	297385	427639	252127	74682	1.43393e+06	430474
1::P21333;1::O75369	0.000556855	0.000244405	10	10	383.49	11.4964	SPP	Filamin-A OS=Homo sapiens GN=FLNA PE=1 SV=4	4398.88	1640.45	9172.35	818.968	1475.73	3198.2	1332.43	242.702	87410.4	31580.7	12943.5	15034.6	9366.77	3841.99	82404.1	13554.1
1::P36222	1.72732e-05	3.63101e-05	7	7	371.6	33.3229	SPP	Chitinase-3-like protein 1 OS=Homo sapiens GN=CHI3L1 PE=1 SV=2	4641.56	7437.79	7166.84	3218.31	3771.69	2672.89	5907.57	2536.58	378812	131320	33643	140081	17521.6	16982	408632	117728
1::P31146	0.000277681	0.000159577	8	7	366.99	28.951	SPP	Coronin-1A OS=Homo sapiens GN=CORO1A PE=1 SV=4	6582.06	9023.69	8832.89	1436.98	2749.31	4374.72	5451.18	2489.93	565135	139286	95576.6	37916.2	28243.9	8328.17	294400	16390.4
1::P05156	0.0131442	0.00281491	6	5	363.78	7.971	SPP	Complement factor I OS=Homo sapiens GN=CFI PE=1 SV=2	3134.1	6036.08	7927.57	11011.7	16544.6	5558.32	5493.75	2795.99	79712.7	23002	9087.75	23449.4	12802.7	6949.72	296575	14741.5
1::P63104	3.33117e-05	5.26721e-05	6	3	360.04	17.3102	SPP	14-3-3 protein zeta/delta OS=Homo sapiens GN=YWHAZ PE=1 SV=1	6638.55	5293.43	5662.39	3612.39	3367.94	7954.14	5512.62	602.313	131169	138223	63165.6	59127.5	18864.6	12730.4	202825	42823.9
2::Q8DRK2	7.09262e-05	7.23355e-05	5	5	355.25	36.7683	SPP	Uncharacterized protein OS=Streptococcus pneumoniae (strain ATCC BAA-255 / R6) GN=spr0075 PE=4 SV=1	3977.66	8482.07	2681.4	3913.86	2709.25	3025.11	4740.37	893.573	771636	108422	18718.1	47921.2	22574.2	21680.3	106607	21055.8
1::P02748	4.95495e-05	6.43905e-05	6	6	353.66	8.07405	SPP	Complement component C9 OS=Homo sapiens GN=C9 PE=1 SV=2	12446	8629.48	23045.8	8043.3	14084.2	8586.28	11235.9	6886.13	151518	54348.6	39457.9	44579.7	43848.7	24663.6	291297	100827
2::Q8DQJ4	0.000311322	0.000168904	6	6	348.51	20.9957	SPP	Pyruvate oxidase OS=Streptococcus pneumoniae (strain ATCC BAA-255 / R6) GN=spxB PE=3 SV=1	1961.78	3664.4	6442	1618.99	863.486	1807.06	3316.23	894.603	112323	54492.5	20101	59742.2	27479.5	2535.56	148835	6341.58
1::P62258	0.0017439	0.000569474	5	3	344.76	11.6588	SPP	14-3-3 protein epsilon OS=Homo sapiens GN=YWHAE PE=1 SV=1	2646.49	5071.32	5626.8	3359.65	3099.22	2419.58	4611.34	1660.31	87986.6	40743.4	27713.7	19728.5	8645.59	2830.89	137338	7229.06
1::P31949	0.000920611	0.000362259	6	6	335.34	13.8	SPP	Protein S100-A11 OS=Homo sapiens GN=S100A11 PE=1 SV=2	12963.4	9611.49	6649.3	7446.65	5613.92	7325.5	7184.24	7304.1	309961	191647	34798.6	36786.4	22630	7682.82	249219	31836.6
1::A0M8Q6	0.00929756	0.00210992	4	2	333.47	4.54914	SPP	Ig lambda-7 chain C region OS=Homo sapiens GN=IGLC7 PE=4 SV=2	1187.76	2890.97	1501.98	295.821	2061.87	384.652	5121.58	372.851	7013.1	5045.61	1285.03	2201.38	20552	8398.84	16318.6	2043.12
1::P10451	0.00162961	0.000542388	5	5	331.05	6.93566	SPP	Osteopontin OS=Homo sapiens GN=SPP1 PE=1 SV=1	49614.4	87861.5	48771.2	27082	33519.5	30205.2	51034.8	26702.1	273065	82174.4	142533	226427	107523	193681	1.38367e+06	51638
1::P18206	0.000425593	0.000201162	6	6	324.2	20.1951	SPP	Vinculin OS=Homo sapiens GN=VCL PE=1 SV=4	904.92	1074.16	822.903	487.127	1631.94	1611.86	1051.05	591.716	58373.3	38322	9227.77	7389.8	3308.83	854.727	38957	8674.88
1::P11021	0.00798409	0.00186146	5	4	321.41	13.1986	SPP	78 kDa glucose-regulated protein OS=Homo sapiens GN=HSPA5 PE=1 SV=2	3091.26	5098.57	7126.98	1697.41	1377.3	1657.39	5362.38	1250.33	159317	43900	5782.1	6242.2	15015.4	2274.67	112151	7214.9
1::P52566	0.000152061	0.000107079	7	6	319.14	31.336	SPP	Rho GDP-dissociation inhibitor 2 OS=Homo sapiens GN=ARHGDIB PE=1 SV=3	2159.83	4669.57	7256.45	1503.53	2813.9	1057.55	2664.96	1488.8	223440	96929	32951.6	27897.9	16595	3170.96	289808	49194.1
1::P46940	0.000252109	0.000149174	5	5	315.88	13.1209	SPP	Ras GTPase-activating-like protein IQGAP1 OS=Homo sapiens GN=IQGAP1 PE=1 SV=1	2046.85	4309.26	4615.75	1642.44	1971.43	2074.14	3142.45	1360.37	90308.9	49093.3	13335.7	13066.9	7051.1	4002.32	85804.2	15011.5
1::P14618;1::P30613	0.0151682	0.00316355	7	7	314.25	10.0971	SPP	Pyruvate kinase PKM OS=Homo sapiens GN=PKM PE=1 SV=4	11569.4	19676.6	25028.8	6432.89	9145.58	18098.6	15273.9	12158.8	140241	74482.6	32260.1	48789.6	25997.2	10020.3	831040	22415.7
1::P09871	0.0345155	0.00647208	7	7	307.72	2.25694	SPP	Complement C1s subcomponent OS=Homo sapiens GN=C1S PE=1 SV=1	10869.9	19569.7	26170.8	8418.56	19460.7	11082.3	13892.3	11552.1	75020	30064.1	18422.5	18132.1	18396.7	17091.1	80924.4	15075.1
1::P04196	0.0217665	0.00434678	6	6	306.23	5.30003	SPP	Histidine-rich glycoprotein OS=Homo sapiens GN=HRG PE=1 SV=1	2923.07	4597.09	4709.16	4084.49	5547.24	4684.03	4712.62	8902	44235.3	13353.8	3309.7	19470.8	11457.2	8003	108455	4563.09
1::Q14624	0.000126733	9.92493e-05	7	6	305.91	9.42169	SPP	Inter-alpha-trypsin inhibitor heavy chain H4 OS=Homo sapiens GN=ITIH4 PE=1 SV=4	8910.06	13190.7	11707.5	12063.1	18758.5	9192.64	5997.44	7065.96	129587	70928.2	23435.2	58612.6	43981.6	20092.3	374000	97975
1::Q13822	0.00979192	0.00219713	8	7	289.82	28.6284	SPP	Ectonucleotide pyrophosphatase/phosphodiesterase family member 2 OS=Homo sapiens GN=ENPP2 PE=1 SV=3	18346.9	40901.5	25173.6	19653.4	11501.5	28701.1	25231.1	21132.3	2.20798e+06	1.75357e+06	117668	68245.2	28366.9	7638.84	778982	495308
1::P12429	0.000942537	0.000369069	5	5	279.66	17.9671	SPP	Annexin A3 OS=Homo sapiens GN=ANXA3 PE=1 SV=3	2151.84	1193.56	2478.89	641.681	1258.08	983.787	963.463	610.699	100043	49139.8	2619.57	7809.15	3568.78	2788.13	13183.7	5585.88
1::P01714	4.97066e-05	6.43905e-05	3	3	277.78	38.2671	SPP	Ig lambda chain V-III region SH OS=Homo sapiens PE=1 SV=1	15625.5	12396.1	24253.8	4793.09	10380.2	13789.7	12900	3678.4	332468	157025	80544.2	95825	356999	39837.8	2.56478e+06	115684
1::P05090	0.000402875	0.00019623	6	6	276.35	4.81007	SPP	Apolipoprotein D OS=Homo sapiens GN=APOD PE=1 SV=1	28145.4	84470	53094.9	40654.7	58292.6	50139.8	71093.6	126911	454827	452794	110502	217698	98646.8	179475	784850	167820
1::P62987	0.0479562	0.00855078	4	4	268.28	4.32332	SPP	Ubiquitin-60S ribosomal protein L40 OS=Homo sapiens GN=UBA52 PE=1 SV=2	132628	120559	154408	42328.4	96990.9	60111.7	103142	28716.7	1.0693e+06	569178	155848	121673	62089.2	54071	1.00318e+06	159088
1::P18428	5.83369e-05	6.98376e-05	5	5	267.78	25.4074	SPP	Lipopolysaccharide-binding protein OS=Homo sapiens GN=LBP PE=1 SV=3	2161.45	3798.81	2333.44	1515.32	3676.1	1637.67	2242.01	2437.73	133872	53151.7	28843.3	36789.7	28946.1	2688.22	198912	19929
1::P01591	0.00330375	0.000919528	4	3	266.72	15.3848	SPP	Immunoglobulin J chain OS=Homo sapiens GN=JCHAIN PE=1 SV=4	6662.75	10597.4	7510.56	6741.61	12799.5	2302.08	7200.06	3917.72	83809.4	13556.7	13769.8	24490.3	44949.1	24469.6	667271	15875.4
1::Q8N6Q3	3.93091e-05	5.50881e-05	4	4	258.77	20.0986	SPP	CD177 antigen OS=Homo sapiens GN=CD177 PE=1 SV=2	325.55	812.34	1497.07	413.888	976.941	1147.26	277.885	572.442	68205.9	21756.6	4294.76	3433.41	8356.84	5614.19	3086.04	6313.98
1::P37837	0.0388889	0.00714126	4	4	254.7	7.04879	SPP	Transaldolase OS=Homo sapiens GN=TALDO1 PE=1 SV=2	4376.92	13062.2	23024.6	4339.74	2307.21	3045.85	13337.8	4235.28	149394	84404.2	21980.6	10975.5	4814.28	3776.38	187619	14447.9
1::P61916	0.027688	0.00534233	6	6	253	2.81432	SPP	Epididymal secretory protein E1 OS=Homo sapiens GN=NPC2 PE=1 SV=1	7300.53	54446.4	42307.8	33712.9	39081.9	19080.9	41939.5	37359.8	189394	122541	50850.3	57054.5	40334.2	30319.5	245044	39046.3
1::P09211	0.000846113	0.000341352	5	5	251.32	8.35536	SPP	Glutathione S-transferase P OS=Homo sapiens GN=GSTP1 PE=1 SV=2	4352.82	20066.9	32545	4343.99	8387.45	5997.05	15895.5	8597.96	244626	110069	44672.1	66074.9	37086.1	12405.4	285006	37157
2::Q8DPS0	0.00174909	0.000569474	5	4	248.48	14.5105	SPP	Enolase OS=Streptococcus pneumoniae (strain ATCC BAA-255 / R6) GN=eno PE=1 SV=1	3247	3718.85	3507.3	2692.74	2297.57	2192.64	2866.55	2714.18	78097.4	25713.8	20865.3	22350.5	20193.3	1734.17	163053	5170.74
1::O43866	2.59349e-09	2.07168e-07	3	3	247	210.917	SPP	CD5 antigen-like OS=Homo sapiens GN=CD5L PE=1 SV=1	489.579	791.665	944.688	205.491	201.648	410.853	259.838	123.224	66181.4	43370.1	28707	35010	88261.1	87697.5	347445	26137.5
1::P01033	0.00104728	0.000402197	4	4	244.84	25.3962	SPP	Metalloproteinase inhibitor 1 OS=Homo sapiens GN=TIMP1 PE=1 SV=1	5761.4	12781.1	16201.5	6183.44	6547.74	5342.3	7592.41	3293.48	525517	188765	30860.6	97307.8	27541.4	5095.16	654123	88614.3
1::P13639	0.00064422	0.000279676	6	5	235.6	14.8789	SPP	Elongation factor 2 OS=Homo sapiens GN=EEF2 PE=1 SV=4	1092.46	2305.19	2840.2	1145.58	517.31	577.577	1495.45	1309.28	48429.4	24499.5	11985.1	9603.32	4377.34	1149.96	61602.4	6231.82
1::P23381	0.00248742	0.000735909	5	5	234.92	15.1473	SPP	Tryptophan--tRNA ligase, cytoplasmic OS=Homo sapiens GN=WARS PE=1 SV=2	2929.07	5307.43	2765.34	2648.42	3133.98	2721.87	4898.17	2908.53	75609.6	99227.7	24791.5	12751.4	7369.65	1757.68	171007	21200.2
1::Q9BQE3;1::P68366;1::Q13748;1::Q6PEY2;1::Q9H853;1::Q9NY65	0.00042245	0.000201162	6	5	230.14	19.1724	SPP	Tubulin alpha-1C chain OS=Homo sapiens GN=TUBA1C PE=1 SV=1	1605.43	4456.16	14204	2839.99	1994.26	1935.18	4282.8	1837.34	75194.8	26040.7	45519.4	34204	14439.1	8116.96	421791	10358.7
1::P07339	0.000199959	0.000124863	4	4	229.92	16.4386	SPP	Cathepsin D OS=Homo sapiens GN=CTSD PE=1 SV=1	1533.44	2290.98	3990.52	1663.7	833.581	1279.9	2643.67	3396.86	85775.7	44818.1	11162.7	11446.7	11877.2	3348.81	110177	11248.9
1::P50395;1::P31150	0.000528447	0.000234513	5	5	226.16	15.0677	SPP	Rab GDP dissociation inhibitor beta OS=Homo sapiens GN=GDI2 PE=1 SV=2	1629.63	1634.74	3158.37	1625.46	1553.56	1372.46	1426.45	1083.29	69110.2	40548.9	11188.6	11630.3	3443.02	1579.43	53186.6	12485.5
1::P06681	0.00689572	0.00164427	6	5	221.57	5.29364	SPP	Complement C2 OS=Homo sapiens GN=C2 PE=1 SV=2	3022.66	4504.77	47094.4	1479.38	2431.39	10676.2	3261.63	4579.58	46607.4	62095	3542.05	16551.8	33434.3	66779.4	167729	11136.5
1::P07237	0.00484724	0.00124501	5	5	221.56	22.3361	SPP	Protein disulfide-isomerase OS=Homo sapiens GN=P4HB PE=1 SV=3	302.98	1726.89	1056.9	258.877	580.778	487.619	828.422	939.646	72049.5	26736.7	2894.46	6031.61	4655.36	1142.81	24216.8	357.034
1::P61158;1::Q9C0K3	0.00022182	0.00013526	5	5	220.44	25.8396	SPP	Actin-related protein 3 OS=Homo sapiens GN=ACTR3 PE=1 SV=3	2677.79	2451.86	3265.71	3387.69	1099.63	1526.45	3076.24	1484.51	125924	52768.5	18984.2	26586.5	10688.7	4589.14	242886	7747.78
1::Q8TEU8;1::Q96NZ8	0.0391948	0.00718093	5	5	215.91	2.66756	SPP	WAP, Kazal, immunoglobulin, Kunitz and NTR domain-containing protein 2 OS=Homo sapiens GN=WFIKKN2 PE=1 SV=1	2553.62	8323.9	5315.22	1720.14	8313.71	4830.62	1708.91	567.569	25473.6	9592.96	5701.38	3670.02	10422	2397.77	24180.5	7481.34
1::Q12805	0.00228498	0.000681118	3	3	212.61	3.36892	SPP	EGF-containing fibulin-like extracellular matrix protein 1 OS=Homo sapiens GN=EFEMP1 PE=1 SV=2	6143.73	11056.1	9787.02	6394.14	16595.4	8615.71	9387.32	5102.91	57230.1	43305	13278.4	14757.3	14898.8	18252.6	70689.5	13796.6
1::P01617;1::P01614;1::P01616	0.00115015	0.000417611	3	2	210.98	9.85872	SPP	Ig kappa chain V-II region TEW OS=Homo sapiens PE=1 SV=1	12279.5	15330.5	46670	18835.7	10497.5	20040	21422.3	11712.6	75531	67683.3	32290.8	106396	94391.6	38251.9	1.04291e+06	88278
1::P02741	1.5309e-05	3.3969e-05	5	5	210.06	80.2572	SPP	C-reactive protein OS=Homo sapiens GN=CRP PE=1 SV=1	2873.94	2934.38	2084.1	662.978	3685.46	919.471	3590.66	5457.04	134068	127097	44974.4	169465	125375	5407.54	1.08627e+06	89699.9
1::P49913	0.000345355	0.00017985	5	5	203.1	7.61865	SPP	Cathelicidin antimicrobial peptide OS=Homo sapiens GN=CAMP PE=1 SV=1	3561.85	6239.81	5411.81	3442.86	5829.22	1607.8	3718.02	1464.78	62432.1	39560.7	9214.48	33406.3	16471.4	4255.33	58539.6	14402
2::Q8DNN3	2.516e-05	4.56769e-05	3	3	201.09	64.3781	SPP	Uncharacterized protein OS=Streptococcus pneumoniae (strain ATCC BAA-255 / R6) GN=spr1625 PE=4 SV=1	222.036	248.962	656.617	399.97	762.584	241.93	282.677	55.3209	19450.6	21045.1	4231.1	9746.52	7185.33	750.51	111282	11080.3
1::P0C0S8;1::P0C0S5;1::P16104;1::Q8IUE6	0.00010274	9.05557e-05	4	4	200.94	105.65	SPP	Histone H2A type 1 OS=Homo sapiens GN=HIST1H2AG PE=1 SV=2	3886.9	9773.87	9308.35	4989.49	6455.89	7125.59	6671.9	2048.65	1.55908e+06	745246	92501.9	139296	34551.6	12622.1	2.47845e+06	248285
1::P07602	0.00126284	0.000448336	3	3	198.94	27.7499	SPP	Prosaposin OS=Homo sapiens GN=PSAP PE=1 SV=2	345.662	1769.47	1987.86	362.577	497.88	1134.17	967.751	738.648	75780.4	29229.9	1219.02	14226.8	2798.14	1552.07	82389	9365.84
1::P04004	8.77955e-05	8.15479e-05	4	4	198.92	11.2319	SPP	Vitronectin OS=Homo sapiens GN=VTN PE=1 SV=1	4861.62	28968.4	28994.7	5285.6	16644.2	12164.5	15021.6	6240.78	146370	72886.4	66269.4	119264	92644.8	43655.3	727142	59169.8
1::P05543	0.0364411	0.00673288	4	4	194.36	3.3506	SPP	Thyroxine-binding globulin OS=Homo sapiens GN=SERPINA7 PE=1 SV=2	14161.2	31235.4	38484.1	5865.04	9645.31	12305.3	16405.3	6735.87	41263.4	26134.7	19160.3	57474.7	54435	12148.8	226587	14582.7
2::P64023;1::Q6ZR08	3.90791e-05	5.50881e-05	4	3	193.03	19.0256	SPP	Elongation factor G OS=Streptococcus pneumoniae (strain ATCC BAA-255 / R6) GN=fusA PE=3 SV=1	663.163	2089.41	754.645	552.241	2713.13	994.183	3125.97	1554.15	72059.6	34050	10495	22539	16854.5	2906.76	69910.4	7994.63
1::P01781	0.010077	0.00224221	3	2	190.74	3.664	SPP	Ig heavy chain V-III region GAL OS=Homo sapiens PE=1 SV=1	1335.03	4480.38	9812.06	1076.08	263.527	1202.64	4866.07	153.309	25303.9	12333.4	2834.21	12335.9	11553.5	2674.9	14093.4	3835.73
1::P22792	0.000447362	0.000205375	4	4	190.73	6.26979	SPP	Carboxypeptidase N subunit 2 OS=Homo sapiens GN=CPN2 PE=1 SV=3	2895.35	9677.3	6781.71	3526.19	3977.21	5234.97	3327.05	1978.97	37689.9	17027.4	16306.9	32021.7	21315.8	4693.63	92671.9	12755
1::P29966	0.00436314	0.00115026	3	3	189.68	15.9264	SPP	Myristoylated alanine-rich C-kinase substrate OS=Homo sapiens GN=MARCKS PE=1 SV=4	3086.64	3252.24	3981.47	1289.54	4006.5	1769.84	5508.82	228.815	123624	18690.7	39235.4	20344.4	2417.9	2708.25	148908	12351
1::Q16270	0.000112797	9.46096e-05	4	4	187.99	4.04067	SPP	Insulin-like growth factor-binding protein 7 OS=Homo sapiens GN=IGFBP7 PE=1 SV=1	13482.3	32806.1	17689.9	30019	19492.2	21341.3	17873.7	17543.9	109367	84336	58424.8	41831.8	49708	40621.6	242652	60975.9
1::Q5VTE0	0.00277696	0.000803711	3	2	186.21	9.03856	SPP	Putative elongation factor 1-alpha-like 3 OS=Homo sapiens GN=EEF1A1P5 PE=5 SV=1	3113.06	3329.44	4448.04	1496.37	1778.63	2096.56	3855.45	902.711	31104.4	8904	14189.3	10772.5	5265.59	3074.08	111455	5227.9
1::Q05707	0.000116098	9.46319e-05	5	5	185.57	20.1236	SPP	Collagen alpha-1(XIV) chain OS=Homo sapiens GN=COL14A1 PE=1 SV=3	343.728	1205.04	1188.02	296.058	1915.49	543.252	597.628	350.318	23101.3	9904.98	6187.25	11244.3	6613.41	1157.47	67468	3909.83
1::P61586;1::P08134	2.48121e-05	4.56769e-05	3	3	183.72	7.74451	SPP	Transforming protein RhoA OS=Homo sapiens GN=RHOA PE=1 SV=1	2401.26	5598.38	4671.31	2227.47	3128.3	3291.45	3503.94	1191.95	33902.7	64735.4	12787.4	21918.3	25120.9	6117.56	26206	10677.8
1::P19827	0.00277193	0.000803711	2	2	179.53	5.96429	SPP	Inter-alpha-trypsin inhibitor heavy chain H1 OS=Homo sapiens GN=ITIH1 PE=1 SV=3	3408.95	4173.33	8748.14	1459.6	3732.05	3366.09	6981.72	1804.11	22326.8	17388.8	5098.19	22537.5	21152.6	4014.84	96840.9	11481.8
1::P13671	6.90104e-07	9.01246e-06	4	4	178.11	14.1605	SPP	Complement component C6 OS=Homo sapiens GN=C6 PE=1 SV=3	969.666	1967.35	1310.66	569.846	1614.43	1185.21	970.297	425.572	34510.4	12718.6	7363.75	11041.3	11736.3	8806.2	35799.7	5652.95
1::P09382	0.00619117	0.00151703	3	3	177.74	8.22096	SPP	Galectin-1 OS=Homo sapiens GN=LGALS1 PE=1 SV=2	1130	8144.79	1226.04	1465.15	2165.84	5470.1	1265.2	225.935	21771.7	15065.5	20856.9	19756.1	5598.26	867.018	82698.6	6791.01
1::P55058	0.00377137	0.00102121	3	3	175.29	7.78891	SPP	Phospholipid transfer protein OS=Homo sapiens GN=PLTP PE=1 SV=1	4364.43	18906.1	17708.6	3984.47	14618.8	9827.66	7389.24	2035.38	113048	70234.4	15742.3	40756.8	26324.8	15123.7	318647	14158.9
1::Q9ULZ3	0.000114886	9.46096e-05	3	3	174.8	44.9594	SPP	Apoptosis-associated speck-like protein containing a CARD OS=Homo sapiens GN=PYCARD PE=1 SV=2	897.144	631.485	1491	422.95	631.953	564.019	1160.89	258.15	120528	23462.2	4931.61	9480.05	6820.32	1307.84	95521.6	10293.7
1::P80748	0.00209428	0.000649263	2	2	174.16	28.2241	SPP	Ig lambda chain V-III region LOI OS=Homo sapiens PE=1 SV=1	7605.55	16836.3	63364.4	27616.2	38454.8	4311.9	7096.95	3913.93	392230	219684	29278.1	31718.3	342320	57159.3	3.58479e+06	118334
2::P0A3N0	0.0161053	0.00334155	2	2	171.25	4.91608	SPP	L-lactate dehydrogenase OS=Streptococcus pneumoniae (strain ATCC BAA-255 / R6) GN=ldh PE=1 SV=2	356.805	22791.3	5356.43	5279.68	3969.95	2507.1	698.063	1951.94	51746.1	6394.7	18332.3	25333.5	21380.5	3101.67	81320.4	3346.2
1::P01743	8.93011e-05	8.19929e-05	2	2	169.81	36.7584	SPP	Ig heavy chain V-I region HG3 OS=Homo sapiens PE=3 SV=1	15813.5	3906.83	20140.4	2480.05	8952.89	12286	8215.2	7229.59	263162	21385.5	65364.7	71895.8	341095	93453.1	1.88975e+06	158712
1::P08697	0.0272743	0.00530091	4	4	169.41	5.2976	SPP	Alpha-2-antiplasmin OS=Homo sapiens GN=SERPINF2 PE=1 SV=3	4241.67	7787.39	5440.31	2391.16	4576.12	1304.53	3751.22	1245.77	18491.5	4152.66	13316.2	4344.83	6709.04	12581.3	100287	2956.26
2::Q8DQX8	0.00172604	0.000567955	4	4	168.25	8.12845	SPP	Phosphoglycerate kinase OS=Streptococcus pneumoniae (strain ATCC BAA-255 / R6) GN=pgk PE=1 SV=1	2149.07	21772	281.257	334.447	954.069	421.344	355.281	272.18	59873.1	23277.8	13724.4	16489.4	10848	1134.07	86925.9	3453.59
1::P27105	0.0101546	0.00225321	3	3	167.88	21.8786	SPP	Erythrocyte band 7 integral membrane protein OS=Homo sapiens GN=STOM PE=1 SV=3	547.603	682.804	1674.18	256.93	497.989	441.24	352.735	313.679	68227.2	18299.5	1352.31	3370.98	1966.23	223.524	9645.67	1213.45
1::P28799	0.00113239	0.000414934	2	2	166.71	18.2509	SPP	Granulins OS=Homo sapiens GN=GRN PE=1 SV=2	443.2	2198.6	6338.84	1311.87	1040.69	1041.36	4541.57	1355.38	157809	74776.8	4693.74	8517.95	4698.05	8232.84	66667.8	8075.12
1::P62937;1::Q9Y536	0.00113106	0.000414934	4	4	166.34	10.9104	SPP	Peptidyl-prolyl cis-trans isomerase A OS=Homo sapiens GN=PPIA PE=1 SV=2	2172.27	12351.4	11392.2	6130.94	1421.13	7749.17	9019.39	1533.52	159555	102547	41926.2	29855.8	9140.49	8331.79	182824	30648.6
1::P20160	0.00152557	0.000518566	3	3	162.16	31.7204	SPP	Azurocidin OS=Homo sapiens GN=AZU1 PE=1 SV=3	5914.13	6673.28	11661.1	4880.69	2735.29	3512.18	9649.96	7358.99	754997	255757	25874.9	54913.9	24508.4	4352.2	489225	52064.6
1::O75594	0.000774764	0.000320665	3	3	160.69	28.4084	SPP	Peptidoglycan recognition protein 1 OS=Homo sapiens GN=PGLYRP1 PE=1 SV=1	300.063	1483.75	4556.72	247.537	477.601	255.085	865.15	2294.92	29850.4	77890.1	20371.3	86446.8	32357.3	273.477	37017.7	13536.7
1::Q06830;1::Q13162	0.000237284	0.00014145	3	3	154.82	26.04	SPP	Peroxiredoxin-1 OS=Homo sapiens GN=PRDX1 PE=1 SV=1	1114.22	602.623	525.815	113.415	304.663	239.655	778.125	62.7924	26419.6	12669.9	7180.1	4746.36	3365.72	438.913	38569.9	4033.22
1::Q9Y490	0.00264474	0.000776699	4	4	153.95	19.3279	SPP	Talin-1 OS=Homo sapiens GN=TLN1 PE=1 SV=3	947.836	1462.63	1680.24	1081.31	618.41	745.126	1775.95	611.377	47378.4	23009.5	8174.71	6922.96	2239.59	835.301	81044.6	2855.27
1::P23528;1::Q9Y281	0.00328906	0.000918639	4	4	153.87	9.6679	SPP	Cofilin-1 OS=Homo sapiens GN=CFL1 PE=1 SV=3	6173.63	5783.35	6292.33	2102.14	3662.99	4958.67	7172.53	1076.47	73157	19722.1	64360.3	26701.1	11336.7	4008.85	154277	6296.86
1::P62158;1::P27482	0.00380459	0.00102673	4	4	153.81	11.4442	SPP	Calmodulin OS=Homo sapiens GN=CALM1 PE=1 SV=2	11992.6	9639.64	8953.3	4067.46	3687	3625.96	6850.03	2707.5	220540	112373	24230.1	30154.8	10253	3567.17	160541	27988.8
1::P10124	2.146e-06	1.12705e-05	2	2	151.66	31.3248	SPP	Serglycin OS=Homo sapiens GN=SRGN PE=1 SV=3	1631.99	3982.25	2731.48	677.595	1423.56	584.566	1366.34	1236.88	149915	26028.4	25582.9	47797.7	13722.6	7701.14	108487	47869.5
2::Q8CWV3	0.0107877	0.00236219	3	3	149.67	8.473	SPP	50S ribosomal protein L6 OS=Streptococcus pneumoniae (strain ATCC BAA-255 / R6) GN=rplF PE=3 SV=1	925.432	4267.9	3049.35	1070.12	922.819	1183.34	2399.41	1641.61	6892.07	4123.73	11936	27401	9825.25	5824.48	64456.8	533.119
2::P59214	0.0481738	0.00857045	3	3	148.66	8.12077	SPP	Maltose/maltodextrin-binding protein OS=Streptococcus pneumoniae (strain ATCC BAA-255 / R6) GN=malX PE=2 SV=1	870.474	815.173	6678.92	5490.54	1172.73	2335.08	1885.85	1083.96	52321.5	19033	3044.51	7345.25	2800.11	601.24	76338.8	3633.19
1::P26447	0.00228517	0.000681118	3	3	142.2	8.37708	SPP	Protein S100-A4 OS=Homo sapiens GN=S100A4 PE=1 SV=1	2281.11	6132.95	2860.16	427.4	2538.7	1437.96	6178.57	1711.89	29775.5	38576.2	7779.29	8888.6	6478.92	3900.91	94309	7728.83
2::Q8DNL6	0.00517851	0.00130905	2	2	140.91	9.14495	SPP	Uncharacterized protein OS=Streptococcus pneumoniae (strain ATCC BAA-255 / R6) GN=spr1654 PE=3 SV=1	129.407	163.279	261.488	190.29	149.479	115.892	99.4747	287.908	1786.09	643.814	906.524	7217.48	377.966	117.945	1462.95	264.72
1::P06753;1::P07951	0.00807313	0.00187466	3	2	139.81	26.6739	SPP	Tropomyosin alpha-3 chain OS=Homo sapiens GN=TPM3 PE=1 SV=2	90.0113	158.266	257.743	507.001	199.917	267.918	705.367	102.68	4846.83	1135.08	1312.65	4218.29	813.146	65.9887	44997.9	3663.99
1::P10599	0.00137748	0.000477235	3	3	138.97	14.2385	SPP	Thioredoxin OS=Homo sapiens GN=TXN PE=1 SV=3	4241.46	7539.01	8635.48	2381.32	4191.16	3473.45	5533.17	1172.11	164594	123879	18618.1	19638.1	8778.3	5226.39	165613	22857.8
1::P40121	0.00625389	0.00152771	2	2	136.1	6.45037	SPP	Macrophage-capping protein OS=Homo sapiens GN=CAPG PE=1 SV=2	1954.65	916.255	1258.03	1725.49	5330.53	2482.05	3656.84	799.764	12789.6	25445.6	8328.63	5898	5058	1114.99	52575.6	5693.73
1::P17213	0.00360321	0.000978997	2	2	135.01	31.1038	SPP	Bactericidal permeability-increasing protein OS=Homo sapiens GN=BPI PE=1 SV=4	347.865	264.097	889.784	249.271	340.822	51.7708	330.292	59.9987	28729.5	19873	940.428	903.668	343.242	356.092	20299.8	7368.27
1::O00299	0.00326793	0.00091594	2	2	124.78	26.6892	SPP	Chloride intracellular channel protein 1 OS=Homo sapiens GN=CLIC1 PE=1 SV=4	146.299	995.141	382.631	490.034	519.268	535.106	362.13	109.041	7935.19	9420.22	3755.64	5037	9431.78	131.006	57851.5	907.909
1::P06889;1::P01715	1.08868e-05	2.63528e-05	2	2	122.98	37.1721	SPP	Ig lambda chain V-IV region MOL OS=Homo sapiens PE=1 SV=1	16815.4	20039.9	29220.9	7372.08	17890.8	20589.8	23150.4	12448.2	380105	194321	116412	145349	667520	150191	3.6505e+06	179505
1::P59998	2.64828e-05	4.59881e-05	3	3	121.58	381.168	SPP	Actin-related protein 2/3 complex subunit 4 OS=Homo sapiens GN=ARPC4 PE=1 SV=3	50.5838	16.9721	23.4136	18.3563	11.0735	59.3617	55.255	38.4184	42699.3	15106.3	4309.65	1969.73	1101.66	60.0365	36451.3	2526.41
1::P50552	0.000356465	0.000182529	2	2	121.11	58.9994	SPP	Vasodilator-stimulated phosphoprotein OS=Homo sapiens GN=VASP PE=1 SV=3	92.694	132.208	266.175	60.0817	32.7922	11.439	172.526	186.738	30049.2	20066.3	1263.36	712.405	390.931	530.449	1904.13	1407.21
1::P20700	0.00108641	0.000406698	2	2	120.05	21.7463	SPP	Lamin-B1 OS=Homo sapiens GN=LMNB1 PE=1 SV=2	627.759	499.313	527.701	440.777	339.287	491.259	366.203	506.594	43417.2	18600.9	1073.02	3334.96	795.082	844.144	9869.63	4677.12
1::P07358	0.00110456	0.000410384	2	2	118.69	6.84941	SPP	Complement component C8 beta chain OS=Homo sapiens GN=C8B PE=1 SV=3	898.64	1397	1472.52	345.574	977.822	1052.93	1106.51	241.756	8062.91	3937.34	2541.54	7927.48	2635.25	899.668	21672.8	3644.05
1::P41218	0.00165114	0.000547274	3	2	117.5	27.8729	SPP	Myeloid cell nuclear differentiation antigen OS=Homo sapiens GN=MNDA PE=1 SV=1	57.0955	143.708	156.249	95.4179	492.131	96.5822	222.838	13.1167	14958.8	12344.7	482.577	929.037	1654.74	107.785	4330.53	789.44
1::P09960	0.00187578	0.000596964	2	2	115.01	15.0195	SPP	Leukotriene A-4 hydrolase OS=Homo sapiens GN=LTA4H PE=1 SV=2	1927.76	2174.21	486.416	2000.32	3755.25	42.8509	227.472	45.6439	40084.8	20868.9	3878.71	5026.78	3375.61	2799.93	74916.7	9155.4
1::Q8WZ42	0.00106731	0.000405869	4	3	114.98	8.81212	SPP	Titin OS=Homo sapiens GN=TTN PE=1 SV=4	2898.76	6172.58	5883.54	2662.66	3462.98	4361.44	5228.16	1718.46	91069.9	94084.7	13083.2	13381.1	7679.34	4324.68	22551.4	39237.8
1::Q6UX06	6.3587e-07	9.01246e-06	3	2	114.27	31.299	SPP	Olfactomedin-4 OS=Homo sapiens GN=OLFM4 PE=1 SV=1	210.61	377.306	824.173	83.3247	231.45	386.273	269.117	106.692	18496	6614.42	4802.63	6315.73	6204.58	1712.72	6464.4	27291.1
2::Q8DRJ6	0.00503842	0.00128175	3	2	114.03	19.8306	SPP	ABC transporter solute binding protein-sugar transport OS=Streptococcus pneumoniae (strain ATCC BAA-255 / R6) GN=ABC-SBP PE=4 SV=1	637.936	1458.89	1620.65	837.996	750.702	678.517	756.912	642.488	65838.2	18970.2	1779.42	3893.16	676.851	1132.49	33873.7	20267
1::P27169;1::Q15166	0.0142053	0.00300192	3	3	112.78	8.01809	SPP	Serum paraoxonase/arylesterase 1 OS=Homo sapiens GN=PON1 PE=1 SV=3	1101.85	4298.85	3614.63	1975.87	938.339	2976	3107.07	375.133	8171.7	4472.08	3861.67	12319	13084.5	4103.6	99811.6	1610.4
1::P61224;1::A6NIZ1	0.00675705	0.00161603	2	2	111.78	6.97979	SPP	Ras-related protein Rap-1b OS=Homo sapiens GN=RAP1B PE=1 SV=1	581.251	823.851	2200.46	830.683	496.327	706.562	1036.15	549.051	23783.8	10567	1865.64	2356.69	1207.34	752.682	7776.22	2114.96
1::P18669;1::P15259	0.00604969	0.00148692	2	2	109.95	12.8682	SPP	Phosphoglycerate mutase 1 OS=Homo sapiens GN=PGAM1 PE=1 SV=2	1555.07	1625.7	3215.93	1557.7	965.683	1502.8	4339.76	889.998	27258.8	45739.6	8739.79	15853.1	4232.82	628.467	92971.7	5997.23
1::P55072	0.00354663	0.000967917	2	2	109.52	23.6916	SPP	Transitional endoplasmic reticulum ATPase OS=Homo sapiens GN=VCP PE=1 SV=4	292.886	604.743	603.336	279.007	288.908	377.416	426.17	154.034	12688.2	5213.43	2263.45	2427.95	2567.41	293.287	45832.2	416.729
2::Q8CWU6	0.034793	0.00648969	2	2	107.4	5.4222	SPP	30S ribosomal protein S7 OS=Streptococcus pneumoniae (strain ATCC BAA-255 / R6) GN=rpsG PE=3 SV=1	100.302	6268.78	2703.02	40.9746	18.6789	3064.63	7509.22	9.11542	15523.7	10646.8	5556.61	11428.3	2503.57	118.382	55543	5576.73
1::P16070	8.52104e-06	2.26887e-05	3	3	106.98	6.71749	SPP	CD44 antigen OS=Homo sapiens GN=CD44 PE=1 SV=3	2588.54	4645.71	4809.73	1966.83	3429.14	2960.09	3759.35	3669.71	43499.4	32561.1	18133.5	22523.3	11264.7	6205.53	38970.6	13783.5
1::P27797	0.00245982	0.000730449	2	2	106.62	11.5216	SPP	Calreticulin OS=Homo sapiens GN=CALR PE=1 SV=1	1262.4	1353.92	1539.88	587.535	994.038	470.29	1744.67	376.66	48718.2	18194.8	1422.32	6238.97	2897.35	1164.02	13685.3	3646.73
1::P60660;1::P14649	0.00446764	0.00117009	2	2	106.62	9.22429	SPP	Myosin light polypeptide 6 OS=Homo sapiens GN=MYL6 PE=1 SV=2	640.903	4994.41	144.072	1742.26	338.936	3953.32	15069.9	1877.39	88229.4	46387.5	5555.13	9609.46	9552.06	3601.67	94360.6	8005.92
1::P10153	0.00427712	0.00113507	2	2	105.97	22.8316	SPP	Non-secretory ribonuclease OS=Homo sapiens GN=RNASE2 PE=1 SV=2	851.788	1175.65	1313.45	477.338	2543.06	558.902	1055.65	738.106	80405.8	50191.4	2303.53	6720.42	2790.35	459.803	42838.1	13243.7
1::P31948	0.000132218	0.00010154	2	2	105.74	12.1999	SPP	Stress-induced-phosphoprotein 1 OS=Homo sapiens GN=STIP1 PE=1 SV=1	476.071	1611.44	1281.83	255.498	364.205	133.368	700.691	399.859	14420.9	11582.1	5188.91	1741.08	3403.15	1309.52	21581	4492.83
1::P16401	0.00451321	0.00117432	2	2	105.45	19.5317	SPP	Histone H1.5 OS=Homo sapiens GN=HIST1H1B PE=1 SV=3	128.094	2650.17	661.919	518.127	541.853	295.965	3128.24	328.694	6746.31	4214.96	2372.91	5021.33	1904.72	7462.21	132428	1046.45
2::Q8DNI1	0.00182799	0.000589517	3	3	101.42	7.03966	SPP	ABC transporter substrate-binding protein-oligopeptide transport OS=Streptococcus pneumoniae (strain ATCC BAA-255 / R6) GN=amiA PE=4 SV=1	4770.08	4408.28	6143.31	1927.83	3530.05	1937.79	3205.97	3074.92	53900	13580.3	14850.7	34773.6	18188.6	2192.24	59953.8	6698.27
1::P13611	0.000399818	0.00019623	3	2	100.44	7.19781	SPP	Versican core protein OS=Homo sapiens GN=VCAN PE=1 SV=3	606.723	2373.94	2329.93	1305.8	696.617	1185.98	804.126	529.297	23435	4900.45	6749.28	9777.03	3709.76	1785.27	17990.2	2424.81
1::P30048	0.000144728	0.000106063	2	2	100.14	35.5075	SPP	Thioredoxin-dependent peroxide reductase, mitochondrial OS=Homo sapiens GN=PRDX3 PE=1 SV=3	43.6691	348.162	211.786	115.556	18.1283	26.3094	62.0234	918.151	30957.1	7065.48	4561.25	6809.67	215.444	1446.83	8405.45	2456.22
2::Q8DPP2	2.48106e-06	1.12705e-05	2	2	98.97	30.0373	SPP	Tagatose 1,6-diphosphate aldolase OS=Streptococcus pneumoniae (strain ATCC BAA-255 / R6) GN=lacD PE=3 SV=1	267.685	84.8387	163.676	75.5083	137.735	34.6803	45.3424	89.5569	10240	1600.09	693.578	4351.87	2531.11	1570.14	5385	632.397
1::P52565	0.000302446	0.000166617	2	2	98.76	37.9803	SPP	Rho GDP-dissociation inhibitor 1 OS=Homo sapiens GN=ARHGDIA PE=1 SV=3	570.244	668.202	2634.23	448.641	405.151	440.608	761.365	100.327	69002.7	38550.6	15588.7	11372.6	3040.14	4091.8	86470.6	857.306
1::P31997	7.06755e-05	7.23355e-05	2	2	95.54	108.054	SPP	Carcinoembryonic antigen-related cell adhesion molecule 8 OS=Homo sapiens GN=CEACAM8 PE=1 SV=2	39.3703	40.7174	37.9064	52.6212	97.4609	32.0007	0	20.1773	9513.07	10741.1	638.381	2000.61	445.398	254.089	10022.3	989.876
1::P00736	0.0469068	0.00840117	3	3	94.77	10.8029	SPP	Complement C1r subcomponent OS=Homo sapiens GN=C1R PE=1 SV=2	5437.06	10846.1	16122.3	5751.63	4864.68	3470.09	5766.16	5541.22	121315	12701.8	7422.77	61836	8010.74	3495.68	396671	12948.6
1::Q96PD5	0.0417255	0.00755792	2	2	93.38	3.37738	SPP	N-acetylmuramoyl-L-alanine amidase OS=Homo sapiens GN=PGLYRP2 PE=1 SV=1	3266.72	3333.94	6143.54	2939.12	3973.57	4932.62	3697.6	1157.09	17202.6	10054	3165.31	8186.78	5751.54	3569.08	48258.2	3256.75
1::Q9BY67	0.0238935	0.00473502	2	2	93.18	10.6539	SPP	Cell adhesion molecule 1 OS=Homo sapiens GN=CADM1 PE=1 SV=2	3458.15	2475.02	10460	416.277	874.924	2250.62	5506.25	1511.77	27232.9	135240	3489.98	91384.6	13401.2	1683.02	12696.8	2027.4
1::Q99674	0.0405876	0.00736851	2	2	91.71	4.21341	SPP	Cell growth regulator with EF hand domain protein 1 OS=Homo sapiens GN=CGREF1 PE=2 SV=2	73.8618	88.778	264.855	663.244	1749.18	909.069	312.55	17.5028	8671.45	2563.88	1196.53	1043.93	573.033	382.084	2586.37	169.373
1::P07451	0.015642	0.00325386	2	2	89.88	22.3714	SPP	Carbonic anhydrase 3 OS=Homo sapiens GN=CA3 PE=1 SV=3	999.879	2536.8	23110.9	23607.5	40329.4	1229.6	9211.36	2875.65	635774	319753	15147	24386.7	26426.8	8331.45	1.28014e+06	14454.2
1::P00488	0.0203397	0.00411326	2	2	88.31	10.7753	SPP	Coagulation factor XIII A chain OS=Homo sapiens GN=F13A1 PE=1 SV=4	457.411	1058.16	244.161	148.282	160.287	229.482	372.073	95.3349	2463.07	1532.34	10435.7	2918.91	2825.14	200.423	9357.12	63.0339
1::Q14019	6.13429e-05	6.99122e-05	3	3	87.92	13.618	SPP	Coactosin-like protein OS=Homo sapiens GN=COTL1 PE=1 SV=3	212.796	365.824	164.909	377.915	185.989	270.576	179.872	43.9579	6233.93	6843.94	2055.62	1753.23	857.612	455.02	5109.5	1228.64
1::P04211	0.0321617	0.00610367	2	2	85.92	7.62842	SPP	Ig lambda chain V region 4A OS=Homo sapiens PE=4 SV=1	1111.16	5118.82	6483.53	2750.91	2229.26	1405.16	630.374	2187.54	39362.9	6586.9	5570.29	4015.42	2197.82	4304.15	102364	2788.55
1::O75131;1::O95741	0.0254414	0.00498104	2	2	84.28	21.8694	SPP	Copine-3 OS=Homo sapiens GN=CPNE3 PE=1 SV=1	82.3302	186.787	65.0179	40.6914	65.8961	8.74465	93.1573	22.3287	3877.73	4220.17	38.0786	163.461	157.484	38.4061	3690.7	169.15
2::Q8DPG0	0.00275384	0.000802836	2	2	83.4	22.2265	SPP	Glutamate dehydrogenase OS=Streptococcus pneumoniae (strain ATCC BAA-255 / R6) GN=gdhA PE=3 SV=1	72.7361	147.996	107.598	80.7285	48.0927	71.4433	92.9495	172.637	4819.93	1076.25	651.892	846.787	1127.17	30.8247	8720.56	378.439
1::P25815	0.00439942	0.00115601	2	2	82.3	16.8586	SPP	Protein S100-P OS=Homo sapiens GN=S100P PE=1 SV=2	822.624	1808.5	1181.44	197.303	421.052	1570.96	680.822	621.035	28012.5	51812.9	2529.76	2827.63	1180.38	773.55	29333.7	6660.52
1::P07858	0.00131219	0.000459729	2	2	82.08	11.4273	SPP	Cathepsin B OS=Homo sapiens GN=CTSB PE=1 SV=3	2356.5	2019.85	5092.99	288.459	1037.46	500.363	590.492	570.272	21429	35983.1	2343.11	10929.2	2494.92	3276.89	59106.8	6779.38
1::Q96CX2	0.000455919	0.000207097	2	2	78.39	27.2183	SPP	BTB/POZ domain-containing protein KCTD12 OS=Homo sapiens GN=KCTD12 PE=1 SV=1	518.349	867.82	802.859	197.634	157.186	327.156	863.219	211.541	26380.2	8551.84	8057.37	4400.54	1911.14	508.514	55003.7	2583.67
1::P02743	0.000103162	9.05557e-05	2	2	77.64	25.2002	SPP	Serum amyloid P-component OS=Homo sapiens GN=APCS PE=1 SV=2	343.893	2167.7	92.3996	39.8744	85.4028	96.9097	79.1356	36.0671	10809.1	6292.8	1608.42	4079.05	3426.52	480.898	43115.7	4310.97
1::P02747	0.0198468	0.00402376	2	2	77.24	43.4686	SPP	Complement C1q subcomponent subunit C OS=Homo sapiens GN=C1QC PE=1 SV=3	2024.84	629.402	331.455	59.0959	799.041	504.909	1932.65	292.328	19738.3	1778.34	660.585	1778.07	4016.7	1284.71	254637	1856.68
1::P06703	0.027552	0.0053338	2	2	75.96	51.7886	SPP	Protein S100-A6 OS=Homo sapiens GN=S100A6 PE=1 SV=1	2781.57	827.304	2996.5	1286.45	738.47	1310.8	1074.4	574.613	189129	159884	1020.75	2749.79	1852.88	1072.75	239584	4943.44
1::P03952	0.000272163	0.000158471	2	2	73.42	11.6746	SPP	Plasma kallikrein OS=Homo sapiens GN=KLKB1 PE=1 SV=1	140.88	501.572	781.843	398.81	77.0643	494.759	732.352	103.083	4641.97	3326.94	632.856	3853.27	4833.16	1366.31	17464	1594.67
2::Q8CWQ4	0.00799299	0.00186146	2	2	72.74	5.45981	SPP	Asparagine--tRNA ligase OS=Streptococcus pneumoniae (strain ATCC BAA-255 / R6) GN=asnS PE=3 SV=1	629.893	526.889	2295.91	312.994	278.303	1192.76	366.575	176.694	13623.1	5525.62	1058.25	4438.35	932.943	639.491	4345.88	994.178
1::P61978	0.0035386	0.000967917	2	2	72.16	43.4274	SPP	Heterogeneous nuclear ribonucleoprotein K OS=Homo sapiens GN=HNRNPK PE=1 SV=1	112.469	142.516	69.2846	55.529	127.367	37.4986	109.434	86.2186	4968.56	854.301	8728.21	283.352	1215.37	55.0693	15876.3	168.939
1::P15153;1::P60763	0.0146932	0.00309683	2	2	71.81	8.33179	SPP	Ras-related C3 botulinum toxin substrate 2 OS=Homo sapiens GN=RAC2 PE=1 SV=1	1699.26	5339.71	5154.88	895.203	3251.9	627.111	1837.49	551.437	24956.8	8799.77	29427.5	4980.69	3805.71	747.777	81080.5	7479.62
1::P26641	0.00540808	0.00135849	2	2	70.85	17.8856	SPP	Elongation factor 1-gamma OS=Homo sapiens GN=EEF1G PE=1 SV=3	116.681	331.909	563.989	109.947	234.302	973.306	219.026	221.406	17392	6766.04	2431.46	1334.61	555.125	120.653	18950.4	2002.83
1::P08185	4.7446e-05	6.42371e-05	3	3	68.97	12.7216	SPP	Corticosteroid-binding globulin OS=Homo sapiens GN=SERPINA6 PE=1 SV=1	3393.99	4334.05	4024.51	2047.39	2285.13	4148.61	4161.99	3493.02	82762.9	39993.6	21656.2	16157.2	13479.2	8708.53	155994	16038.2
1::Q9Y6R7	0.00105341	0.000402616	2	2	64.35	5.95171	SPP	IgGFc-binding protein OS=Homo sapiens GN=FCGBP PE=1 SV=3	886.018	1179.23	561.812	29.4024	714.771	1988.02	104.899	1725.4	6814.05	11004.6	3226.49	5677.81	4115.14	4121.14	5589.03	2241.95
1::P37802	0.000978193	0.000381162	2	2	56	12.1042	SPP	Transgelin-2 OS=Homo sapiens GN=TAGLN2 PE=1 SV=3	1518.31	1569.74	1129.66	790.462	615.401	557.735	716.034	450.648	29225.3	18432.5	5530.3	6988.5	1659.8	645.599	20554	5905.49
2::Q8DP03	0.00908948	0.00208043	2	2	49.8	3.38002	SPP	ABC transporter ATP-binding protein-multiple sugar transport OS=Streptococcus pneumoniae (strain ATCC BAA-255 / R6) GN=msmK PE=4 SV=1	2643.47	2096.32	3275.82	4699.52	2656.64	1406.97	2067.81	1538.94	12680.9	9025.21	7154.2	15413.8	5693.72	1227.31	14760.1	2948.03
1::O75015;1::P08637	0.00185296	0.00059206	2	2	47.37	7.42893	SPP	Low affinity immunoglobulin gamma Fc region receptor III-B OS=Homo sapiens GN=FCGR3B PE=1 SV=2	603.872	3055.08	1175.66	1806.93	482.42	398.41	1985.8	458.54	24500.8	3424.66	5518.01	23573.1	1934.2	1214.08	6147.15	7730.06
1::Q5VU43;1::Q96SN8	3.86221e-05	5.50881e-05	2	2	46.09	8.30229	SPP	Myomegalin OS=Homo sapiens GN=PDE4DIP PE=1 SV=1	623.926	1552.76	1568.81	930.238	916.96	1367.46	2591.38	1038.21	10079.4	17218.3	3853.06	8732.99	9239.55	2148.59	29666.5	6980.63
