# Supplementary material for: Quantitative Proteomics of Cerebrospinal Fluid in Paediatric Pneumococcal Meningitis
Source: Sci Rep. 2017 Aug 1;7:7042. doi: 10.1038/s41598-017-07127-6 (PMC5539295; doi:10.1038/s41598-017-07127-6)
Supplement: Supplementary file 4 — Supplementary Table 4 [file 41598_2017_7127_MOESM4_ESM.xls]

## Sheet: Candidates
Supplementary Table 4: List of proteins significantly changed in both cohorts. The table shows the maximum fold change calculated by Progenesis QI per protein per group. Proteins highlighted in orange were selected for further confirmation using quantitative western blotting.
Uniprot accession	Uniprot description	Discovery cohort	Verification cohort	Higher mean in group
P05090	Apolipoprotein D OS=Homo sapiens GN=APOD PE=1 SV=1	2.41626	4.81007	SPP
P08571	Monocyte differentiation antigen CD14 OS=Homo sapiens GN=CD14 PE=1 SV=2	2.49774	12.206	SPP
P0C0L4	Complement C4-A OS=Homo sapiens GN=C4A PE=1 SV=2	2.79268	5.17176	SPP
P00736	Complement C1r subcomponent OS=Homo sapiens GN=C1R PE=1 SV=2	2.86574	10.8029	SPP
Q92520	Protein FAM3C OS=Homo sapiens GN=FAM3C PE=1 SV=1	3.55635	2.95721	Control
P36222	Chitinase-3-like protein 1 OS=Homo sapiens GN=CHI3L1 PE=1 SV=2	3.73326	33.3229	SPP
P05156	Complement factor I OS=Homo sapiens GN=CFI PE=1 SV=2	3.74278	7.971	SPP
P01024	Complement C3 OS=Homo sapiens GN=C3 PE=1 SV=2	3.78365	7.1274	SPP
P06681	Complement C2 OS=Homo sapiens GN=C2 PE=1 SV=2	3.79873	5.29364	SPP
P62937;Q9Y536	Peptidyl-prolyl cis-trans isomerase A OS=Homo sapiens GN=PPIA PE=1 SV=2	3.88882	10.9104	SPP
P14618;P30613	Pyruvate kinase PKM OS=Homo sapiens GN=PKM PE=1 SV=4	4.31447	10.0971	SPP
P01871	Ig mu chain C region OS=Homo sapiens GN=IGHM PE=1 SV=3	4.4252	42.6743	SPP
P01034	Cystatin-C OS=Homo sapiens GN=CST3 PE=1 SV=1	5.00856	2.83962	Control
P19823	Inter-alpha-trypsin inhibitor heavy chain H2 OS=Homo sapiens GN=ITIH2 PE=1 SV=2	5.01559	3.89955	SPP
P61158	Actin-related protein 3 OS=Homo sapiens GN=ACTR3 PE=1 SV=3	5.16548	25.8396	SPP
P80748	Ig lambda chain V-III region LOI OS=Homo sapiens PE=1 SV=1	5.208	28.2241	SPP
B9A064;P0CG04	Immunoglobulin lambda-like polypeptide 5 OS=Homo sapiens GN=IGLL5 PE=2 SV=2	5.31699	15.6749	SPP
P01008	Antithrombin-III OS=Homo sapiens GN=SERPINC1 PE=1 SV=1	5.41744	3.20438	SPP
P62258	14-3-3 protein epsilon OS=Homo sapiens GN=YWHAE PE=1 SV=1	5.518	11.6588	SPP
Q9Y490	Talin-1 OS=Homo sapiens GN=TLN1 PE=1 SV=3	5.6835	19.3279	SPP
Q8DPS0	Enolase OS=Streptococcus pneumoniae (strain ATCC BAA-255 / R6) GN=eno PE=1 SV=1	5.91473	14.5105	SPP
P01617;P01614	Ig kappa chain V-II region TEW OS=Homo sapiens PE=1 SV=1	6.01134	9.85872	SPP
P12814;P35609;Q08043	Alpha-actinin-1 OS=Homo sapiens GN=ACTN1 PE=1 SV=2	6.2954	48.8453	SPP
A0M8Q6	Ig lambda-7 chain C region OS=Homo sapiens GN=IGLC7 PE=4 SV=2	6.3585	4.54914	SPP
P01023;P20742	Alpha-2-macroglobulin OS=Homo sapiens GN=A2M PE=1 SV=3	6.50343	13.7165	SPP
P63104	14-3-3 protein zeta/delta OS=Homo sapiens GN=YWHAZ PE=1 SV=1	6.63275	17.3102	SPP
P27797	Calreticulin OS=Homo sapiens GN=CALR PE=1 SV=1	6.65061	11.5216	SPP
P49913	Cathelicidin antimicrobial peptide OS=Homo sapiens GN=CAMP PE=1 SV=1	6.80562	7.61865	SPP
P09960	Leukotriene A-4 hydrolase OS=Homo sapiens GN=LTA4H PE=1 SV=2	6.81642	15.0195	SPP
P18206	Vinculin OS=Homo sapiens GN=VCL PE=1 SV=4	6.95826	20.1951	SPP
P04075	Fructose-bisphosphate aldolase A OS=Homo sapiens GN=ALDOA PE=1 SV=2	7.06403	17.6712	SPP
P00751	Complement factor B OS=Homo sapiens GN=CFB PE=1 SV=2	7.10455	8.76156	SPP
P08670;O43790;P07196	Vimentin OS=Homo sapiens GN=VIM PE=1 SV=4	7.23194	25.1668	SPP
P08603;Q02985	Complement factor H OS=Homo sapiens GN=CFH PE=1 SV=4	7.24532	8.15184	SPP
P02749	Beta-2-glycoprotein 1 OS=Homo sapiens GN=APOH PE=1 SV=3	7.26538	4.00071	SPP
Q05707	Collagen alpha-1(XIV) chain OS=Homo sapiens GN=COL14A1 PE=1 SV=3	7.30757	20.1236	SPP
P21333;O75369;Q14315	Filamin-A OS=Homo sapiens GN=FLNA PE=1 SV=4	7.42096	11.4964	SPP
P35579;P35749	Myosin-9 OS=Homo sapiens GN=MYH9 PE=1 SV=4	7.45691	5.84459	SPP
P06889;P01715	Ig lambda chain V-IV region MOL OS=Homo sapiens PE=1 SV=1	7.73434	37.1721	SPP
P00747	Plasminogen OS=Homo sapiens GN=PLG PE=1 SV=2	7.74284	5.84151	SPP
P02763	Alpha-1-acid glycoprotein 1 OS=Homo sapiens GN=ORM1 PE=1 SV=1	7.84418	9.5936	SPP
P04114	Apolipoprotein B-100 OS=Homo sapiens GN=APOB PE=1 SV=2	7.90605	9.59222	SPP
P00338;P07864	L-lactate dehydrogenase A chain OS=Homo sapiens GN=LDHA PE=1 SV=2	8.00964	16.2883	SPP
P04196	Histidine-rich glycoprotein OS=Homo sapiens GN=HRG PE=1 SV=1	8.0508	5.30003	SPP
P07900;Q12931;Q14568;Q58FG0;Q58FG1;Q9NQH7	Heat shock protein HSP 90-alpha OS=Homo sapiens GN=HSP90AA1 PE=1 SV=5	8.14463	34.3127	SPP
P01714	Ig lambda chain V-III region SH OS=Homo sapiens PE=1 SV=1	8.48857	38.2671	SPP
P14780	Matrix metalloproteinase-9 OS=Homo sapiens GN=MMP9 PE=1 SV=3	8.61373	20.4213	SPP
P02774	Vitamin D-binding protein OS=Homo sapiens GN=GC PE=1 SV=1	8.62132	6.61043	SPP
P13611	Versican core protein OS=Homo sapiens GN=VCAN PE=1 SV=3	8.80162	7.19781	SPP
Q01518	Adenylyl cyclase-associated protein 1 OS=Homo sapiens GN=CAP1 PE=1 SV=5	9.11347	11.2597	SPP
P02750	Leucine-rich alpha-2-glycoprotein OS=Homo sapiens GN=LRG1 PE=1 SV=2	9.17789	13.9653	SPP
Q9BQE3;P68366	Tubulin alpha-1C chain OS=Homo sapiens GN=TUBA1C PE=1 SV=1	9.19265	19.1724	SPP
P50395;P31150	Rab GDP dissociation inhibitor beta OS=Homo sapiens GN=GDI2 PE=1 SV=2	9.22466	15.0677	SPP
P22894	Neutrophil collagenase OS=Homo sapiens GN=MMP8 PE=1 SV=1	9.22916	19.7575	SPP
P04004	Vitronectin OS=Homo sapiens GN=VTN PE=1 SV=1	9.34605	11.2319	SPP
P04083	Annexin A1 OS=Homo sapiens GN=ANXA1 PE=1 SV=2	9.68737	17.9448	SPP
Q8CWT3	Chaperone protein DnaK OS=Streptococcus pneumoniae (strain ATCC BAA-255 / R6) GN=dnaK PE=3 SV=1	9.73008	11.6359	SPP
P10643	Complement component C7 OS=Homo sapiens GN=C7 PE=1 SV=2	9.75292	4.0589	SPP
P07858	Cathepsin B OS=Homo sapiens GN=CTSB PE=1 SV=3	10.3138	11.4273	SPP
P19827	Inter-alpha-trypsin inhibitor heavy chain H1 OS=Homo sapiens GN=ITIH1 PE=1 SV=3	10.35	5.96429	SPP
P04217	Alpha-1B-glycoprotein OS=Homo sapiens GN=A1BG PE=1 SV=4	10.578	8.24677	SPP
P26038;P15311	Moesin OS=Homo sapiens GN=MSN PE=1 SV=3	10.6295	12.7562	SPP
P00739	Haptoglobin-related protein OS=Homo sapiens GN=HPR PE=2 SV=2	10.7346	15.3101	SPP
P00558;P07205	Phosphoglycerate kinase 1 OS=Homo sapiens GN=PGK1 PE=1 SV=3	10.9223	9.63581	SPP
P02748	Complement component C9 OS=Homo sapiens GN=C9 PE=1 SV=2	11.0613	8.07405	SPP
P61626	Lysozyme C OS=Homo sapiens GN=LYZ PE=1 SV=1	11.3082	77.4484	SPP
P20700	Lamin-B1 OS=Homo sapiens GN=LMNB1 PE=1 SV=2	11.3481	21.7463	SPP
P00450	Ceruloplasmin OS=Homo sapiens GN=CP PE=1 SV=1	11.4328	11.0587	SPP
P01876	Ig alpha-1 chain C region OS=Homo sapiens GN=IGHA1 PE=1 SV=2	11.5442	29.4559	SPP
P08697	Alpha-2-antiplasmin OS=Homo sapiens GN=SERPINF2 PE=1 SV=3	11.6371	5.2976	SPP
P59998	Actin-related protein 2/3 complex subunit 4 OS=Homo sapiens GN=ARPC4 PE=1 SV=3	11.6399	381.168	SPP
P01860	Ig gamma-3 chain C region OS=Homo sapiens GN=IGHG3 PE=1 SV=2	11.8098	24.7396	SPP
Q14624	Inter-alpha-trypsin inhibitor heavy chain H4 OS=Homo sapiens GN=ITIH4 PE=1 SV=4	11.9287	9.42169	SPP
P31146	Coronin-1A OS=Homo sapiens GN=CORO1A PE=1 SV=4	12.2034	28.951	SPP
P02741	C-reactive protein OS=Homo sapiens GN=CRP PE=1 SV=1	12.2474	80.2572	SPP
P05155	Plasma protease C1 inhibitor OS=Homo sapiens GN=SERPING1 PE=1 SV=2	12.2702	6.13114	SPP
P64031	Elongation factor Tu OS=Streptococcus pneumoniae (strain ATCC BAA-255 / R6) GN=tuf PE=3 SV=1	12.3168	16.2781	SPP
P01834	Ig kappa chain C region OS=Homo sapiens GN=IGKC PE=1 SV=1	12.5365	9.51402	SPP
P09211	Glutathione S-transferase P OS=Homo sapiens GN=GSTP1 PE=1 SV=2	12.8317	8.35536	SPP
P13671	Complement component C6 OS=Homo sapiens GN=C6 PE=1 SV=3	12.863	14.1605	SPP
P46940	Ras GTPase-activating-like protein IQGAP1 OS=Homo sapiens GN=IQGAP1 PE=1 SV=1	13.0781	13.1209	SPP
P41218	Myeloid cell nuclear differentiation antigen OS=Homo sapiens GN=MNDA PE=1 SV=1	13.1183	27.8729	SPP
P52209	6-phosphogluconate dehydrogenase, decarboxylating OS=Homo sapiens GN=PGD PE=1 SV=3	13.1973	29.0926	SPP
P07339	Cathepsin D OS=Homo sapiens GN=CTSD PE=1 SV=1	14.049	16.4386	SPP
P04003	C4b-binding protein alpha chain OS=Homo sapiens GN=C4BPA PE=1 SV=2	14.3441	31.6797	SPP
P19652	Alpha-1-acid glycoprotein 2 OS=Homo sapiens GN=ORM2 PE=1 SV=2	14.9168	6.89122	SPP
P07237	Protein disulfide-isomerase OS=Homo sapiens GN=P4HB PE=1 SV=3	14.9673	22.3361	SPP
P18669;P15259	Phosphoglycerate mutase 1 OS=Homo sapiens GN=PGAM1 PE=1 SV=2	15.8258	12.8682	SPP
Q8DNI1	ABC transporter substrate-binding protein-oligopeptide transport OS=Streptococcus pneumoniae (strain ATCC BAA-255 / R6) GN=amiA PE=4 SV=1	15.8542	7.03966	SPP
P62805	Histone H4 OS=Homo sapiens GN=HIST1H4A PE=1 SV=2	15.9451	92.05	SPP
P04040	Catalase OS=Homo sapiens GN=CAT PE=1 SV=3	16.1646	28.1907	SPP
P13796;P13797;Q14651	Plastin-2 OS=Homo sapiens GN=LCP1 PE=1 SV=6	16.3976	19.9858	SPP
P01031	Complement C5 OS=Homo sapiens GN=C5 PE=1 SV=4	16.5691	7.40747	SPP
P02788	Lactotransferrin OS=Homo sapiens GN=LTF PE=1 SV=6	16.7243	39.3692	SPP
P01857	Ig gamma-1 chain C region OS=Homo sapiens GN=IGHG1 PE=1 SV=1	16.7351	15.3422	SPP
P55072	Transitional endoplasmic reticulum ATPase OS=Homo sapiens GN=VCP PE=1 SV=4	16.9705	23.6916	SPP
P60660;P14649	Myosin light polypeptide 6 OS=Homo sapiens GN=MYL6 PE=1 SV=2	17.1401	9.22429	SPP
P31949	Protein S100-A11 OS=Homo sapiens GN=S100A11 PE=1 SV=2	17.7917	13.8	SPP
P08185	Corticosteroid-binding globulin OS=Homo sapiens GN=SERPINA6 PE=1 SV=1	18.5515	12.7216	SPP
P27169;Q15166	Serum paraoxonase/arylesterase 1 OS=Homo sapiens GN=PON1 PE=1 SV=3	18.6192	8.01809	SPP
P29401	Transketolase OS=Homo sapiens GN=TKT PE=1 SV=3	18.8222	59.4155	SPP
Q8DRK2	Uncharacterized protein OS=Streptococcus pneumoniae (strain ATCC BAA-255 / R6) GN=spr0075 PE=4 SV=1	19.0378	36.7683	SPP
P80188	Neutrophil gelatinase-associated lipocalin OS=Homo sapiens GN=LCN2 PE=1 SV=2	19.2221	42.3934	SPP
P12429	Annexin A3 OS=Homo sapiens GN=ANXA3 PE=1 SV=3	19.4116	17.9671	SPP
P01009	Alpha-1-antitrypsin OS=Homo sapiens GN=SERPINA1 PE=1 SV=3	19.7026	15.6576	SPP
P13639	Elongation factor 2 OS=Homo sapiens GN=EEF2 PE=1 SV=4	20.2053	14.8789	SPP
P63261;A5A3E0;P0CG38;P0CG39;P62736;Q6S8J3;Q9BYX7	Actin, cytoplasmic 2 OS=Homo sapiens GN=ACTG1 PE=1 SV=1	20.6374	72.0235	SPP
P60174	Triosephosphate isomerase OS=Homo sapiens GN=TPI1 PE=1 SV=3	21.3183	25.0779	SPP
P30740	Leukocyte elastase inhibitor OS=Homo sapiens GN=SERPINB1 PE=1 SV=1	21.4294	30.9171	SPP
P02671	Fibrinogen alpha chain OS=Homo sapiens GN=FGA PE=1 SV=2	21.5537	32.255	SPP
P52566	Rho GDP-dissociation inhibitor 2 OS=Homo sapiens GN=ARHGDIB PE=1 SV=3	22.0774	31.336	SPP
Q8N6Q3	CD177 antigen OS=Homo sapiens GN=CD177 PE=1 SV=2	22.6386	20.0986	SPP
O43866	CD5 antigen-like OS=Homo sapiens GN=CD5L PE=1 SV=1	23.0629	210.917	SPP
P02790	Hemopexin OS=Homo sapiens GN=HPX PE=1 SV=2	23.1208	8.14743	SPP
P02675	Fibrinogen beta chain OS=Homo sapiens GN=FGB PE=1 SV=2	23.3747	22.5598	SPP
P31946;P27348	14-3-3 protein beta/alpha OS=Homo sapiens GN=YWHAB PE=1 SV=3	23.6774	11.7041	SPP
P29966	Myristoylated alanine-rich C-kinase substrate OS=Homo sapiens GN=MARCKS PE=1 SV=4	23.9107	15.9264	SPP
P22792	Carboxypeptidase N subunit 2 OS=Homo sapiens GN=CPN2 PE=1 SV=3	24.0369	6.26979	SPP
O75594	Peptidoglycan recognition protein 1 OS=Homo sapiens GN=PGLYRP1 PE=1 SV=1	24.3424	28.4084	SPP
P23528;Q9Y281	Cofilin-1 OS=Homo sapiens GN=CFL1 PE=1 SV=3	24.96	9.6679	SPP
P01859	Ig gamma-2 chain C region OS=Homo sapiens GN=IGHG2 PE=1 SV=2	25.008	13.7153	SPP
P11142;P54652	Heat shock cognate 71 kDa protein OS=Homo sapiens GN=HSPA8 PE=1 SV=1	25.5185	53.1527	SPP
P01033	Metalloproteinase inhibitor 1 OS=Homo sapiens GN=TIMP1 PE=1 SV=1	25.5942	25.3962	SPP
P07195	L-lactate dehydrogenase B chain OS=Homo sapiens GN=LDHB PE=1 SV=2	26.4495	9.58247	SPP
P07737	Profilin-1 OS=Homo sapiens GN=PFN1 PE=1 SV=2	26.6073	46.5811	SPP
P10124	Serglycin OS=Homo sapiens GN=SRGN PE=1 SV=3	27.1914	31.3248	SPP
P05164	Myeloperoxidase OS=Homo sapiens GN=MPO PE=1 SV=1	29.4466	40.4258	SPP
P08238;Q58FF7	Heat shock protein HSP 90-beta OS=Homo sapiens GN=HSP90AB1 PE=1 SV=4	31.8232	88.1389	SPP
P08246	Neutrophil elastase OS=Homo sapiens GN=ELANE PE=1 SV=1	32.7926	29.767	SPP
Q8CWN6	Glyceraldehyde-3-phosphate dehydrogenase OS=Streptococcus pneumoniae (strain ATCC BAA-255 / R6) GN=gapA PE=3 SV=1	33.4949	8.44955	SPP
P06733;P13929	Alpha-enolase OS=Homo sapiens GN=ENO1 PE=1 SV=2	40.2218	14.3464	SPP
P02679	Fibrinogen gamma chain OS=Homo sapiens GN=FGG PE=1 SV=3	42.152	51.549	SPP
P05109	Protein S100-A8 OS=Homo sapiens GN=S100A8 PE=1 SV=1	45.1473	69.498	SPP
P01861	Ig gamma-4 chain C region OS=Homo sapiens GN=IGHG4 PE=1 SV=1	45.4486	4.95611	SPP
P06702	Protein S100-A9 OS=Homo sapiens GN=S100A9 PE=1 SV=1	51.3689	58.5434	SPP
P00738	Haptoglobin OS=Homo sapiens GN=HP PE=1 SV=1	60.8058	111.133	SPP
P0CG05;P0CF74	Ig lambda-2 chain C regions OS=Homo sapiens GN=IGLC2 PE=1 SV=1	65.5195	17.2664	SPP
P20160	Azurocidin OS=Homo sapiens GN=AZU1 PE=1 SV=3	139.139	31.7204	SPP
P0C0S8;P04908	Histone H2A type 1 OS=Homo sapiens GN=HIST1H2AG PE=1 SV=2	154.776	105.65	SPP
P02743	Serum amyloid P-component OS=Homo sapiens GN=APCS PE=1 SV=2	436.11	25.2002	SPP
